# Supplementary material for: Events related to medication errors and related factors involving nurses’ behavior to reduce medication errors in Japan: a Bayesian network modeling-based factor analysis and scenario analysis
Source: J Educ Eval Health Prof. 2024 Jun 11;21:12. doi: 10.3352/jeehp.2024.21.12 (PMC11223988; doi:10.3352/jeehp.2024.21.12)
Supplement: Supplementary file 1 [file jeehp-21-12-dataset1.xlsx]

## Sheet: incident history in Japanese
ID	incident history 1	incident history 2
19	右第５足趾糖尿病壊疽に対し加療中、血糖コントロールは糖尿病・代謝・内分泌内科が併診していた。骨髄炎増悪を疑い、抗菌薬と持続点滴を開始し、糖尿病内科医師がリプラス１号にヒューマリンＲを１単位混注し、２０ｍＬ／ｈで投与するよう指示をした。先輩看護師は、処置台に注射伝票を置き、１年目看護師にリプラス１号とヒューマリンＲ１単位混注するよう指示をした。その際、先輩看護師は、1年目看護師へインスリン取り扱いの経験について確認はしなかった。医師から夜間に出た指示で、すぐに実施する必要があり、先輩看護師は輸液ポンプを準備するなどほかの対応をしていた。そのため、質問しにくい状況であったことが考えられる。1年目看護師へインスリン取り扱いの経験について確認はしていませんでした。１年目看護師は、冷蔵庫から開封済みのヒューマリンＲを取り出し、１瓶が１単位と思い、１０ｍＬシリンジで全て吸引（吸引量不明）、リプラス１…	1．入職時の新人看護師研修では、インスリンに関する内容も取り入れ、ナーシングスキルを活用した自己学習も各自で行うよう説明している。また、院内全体へ、インスリンの吸い上げは専用注射器（ロードーズ）で行うよう教育、啓発している。 今回の事例が発生した病棟は皮膚運動器病棟で、インスリンを点滴内に混注して投与することが少なく、当事者はヒューマリンRの取り扱いが初めてであり、ヒューマリンＲがインスリンであることを理解していなかった。2．ヒューマリンＲを混注する際に、ロードーズではなく、１０ｍＬシリンジを使用した。3．本来であれば、責任を持った2回の確認（1人が1回目と2回目で確認の方向を逆にする）をダブルチェックとして推奨しており、６Rの確認を注射伝票と、手に持った薬剤を交互に確認するダブルチェックを行いますが、単位数や吸い上げた量等確認していなかった。また、先輩看護師に吸い上げたインスリン量を混…
37	検査室1番で行うCMD検査が中止となり担当だった看護師Aは、検査室2番でもCMD検査が行われるために、その薬剤を検査室2番に持参した。看護師Aは以前同じような検査を担当した時にパパべリンを使用した記憶があり、今回思い込みで準備し、検査室2番にいる看護師Bにマニュアルを添えて渡した。看護師Bは、マニュアルと薬剤を確認せず、看護師Cに昼休憩のため途中担当を交替した。検査中、医師から「ハイパレミア開始をお願いします」と指示あり、看護師Cは薬剤を準備して投与開始したが、その際アンプル名を目視で確認せず。実際はトリノシン10A投与するところ、パパべリン10A投与となり、呼吸抑制と意識障害が出現した。集中治療室に入室後、意識レベル、呼吸状態も改善し、2日後に自宅退院された。後遺障害なし。	・CMD検査は今年から開始した検査であり、20例弱の件数。看護師Aは2回目、看護師B、Cは経験が無かった。・看護師Aは以前の経験による思い込みで薬剤を配置薬から準備した。検査が中止となりマニュアルを添えてBに渡したが、薬剤をシリンジに引く際はアンプルの目視確認行為がされると思っていた。・看護師Bは、先輩が準備した薬剤ということで間違いはないと思った事やアンプルを引く際に目視確認するはずと自分が確認をせず。・看護師Cも先輩が準備している事とマニュアルが添えられていた為に確認済みと思った為目視での確認行為を怠った。・医師は薬剤名を具体的に言わずに指示した事と術前のタイムアウトは治療の場合行うが、今回検査だった為に施行していなかった。また薬剤を引く際に他者とのダブルチェックの確認行為ができていなかった。
106	鼻中隔湾曲症に対し、内視鏡下副鼻腔手術予定。医師は「キシロカイン注射液「1%」エピレナミン（1:100，000）含有10mL＋生食10mL」と外用ボスミン0.1%準備を指示した。看護師は清潔野にて、「1%Eキシロ＋生食」、「外用ボスミン」と書いたシールをそれぞれの薬杯に貼り、外回り看護師とラベルを確認して薬液を入れた。さらに2.5mLのシリンジに「1%Eキシロカイン倍希釈」と書いた薬剤シールを貼り、「1%Eキシロ＋生食」の薬杯から薬液を吸って準備した。看護師は、局所麻酔が終わったら、次は外用ボスミンを浸したガーゼを使うという流れが頭の中にあったため、「1%Eキシロ＋生食」と「外用ボスミン」を取り間違えないようにと思い、「外用ボスミン」の薬杯を手前に、「1%Eキシロ＋生食」の薬杯を少し離れた場所に置いた。局所麻酔の実施となり、準備していた2.5mLのシリンジ（1%Eキシロカイン＋生食入り）…	・以前は、コカインを用いた局所麻酔を行っていたが、製造中止に伴い、これまでこの術式では使用しなかった1%キシロカイン（エピレナミン含有）を使用することとなった。・1%キシロカイン（エピレナミン含有）と0.1%ボスミン外用液は両方とも無色透明であり、同じタイミングで使用するが、同じ形状の薬杯に準備していた。・薬剤名の書かれたシールを薬杯の側面に貼っていたため、上から見ると区別がつきにくい状態であった。・タンポンガーゼは清潔野に準備していたが、ボスミン外用液が入った薬杯には浸けておらず、シリンジで吸い取れる状態であった。
128	結節性多発動脈炎のためステロイドを内服している患者。小腸穿孔後の人工肛門閉鎖術予定で入院し、術当日のステロイドカバーの注射指示が出ていた。前日に医師指示コメント欄（指示簿にあたる）に「術直前にハイドロコートン50mg点滴、その後8時間毎に25mgを点滴」との指示が出ていた。「術直前」とは手術室内での実際の術直前を指すため手術室持参の意味だが、前日担当看護師はいつのことかが分からず、リーダーに相談した。その際、担当者とリーダーの両名ともが「病棟で投与してから入室する」という誤った認識をして次の勤務帯の看護師に申し送り、その情報が引き継がれた。その際に、医師に確認することはしなかった。注射オーダーそのものにもコメント指示が入力され、ハイドロコートン50mgの点滴処方箋には「手術室持参」の医師コメントが表記されており、8時間後に病棟で投与予定の25mgの方は特に記載はなかった。手術当日担当者は…	・病棟では手術室入室前に病棟で点滴を実施することはほとんどなく、抗生剤などは手術室持参が常であったが、ステロイドカバーの指示はめったにない事例であった。・オーダーには「手術室持参」、指示コメント（指示簿）には「術直前」と異なる表現方法で書かれていた。・「術直前」がいつなのかと疑問を持った時に、看護師2名（担当者とリーダー）で考え確認しあったので正しいと思い込み医師に確認しなかった。・前日の指示受け時の認識間違いがそのまま複数人の看護師に引き継がれたが、確認済みと判断され、誰も疑問を持ったり再確認したりしなかった。・当該看護師はステロイドカバーについての経験がなく、知識に乏しかった。・当日の実施直前の担当者、リーダーは、指示コメント（指示簿）内容を申し送られた情報のみで行動し、自らカルテを確認することを怠った。
166	看護師Aは患者を日勤で担当していた。勤務交代後、10時の点滴を作成する段階で15時から投与するビーフリード輸液の外装のみを外していた。その後、15時に準備していたビーフリード輸液をプライミングして滴下を開始したが、夜勤で患者を担当した看護師Bが予定終了時刻よりも早く点滴は終了し、ビーフリード輸液の隔壁は開通されていないことを確認した。	・看護師Aは10時の点滴を準備する際にビーフリード輸液の外装を外して上室液と下室液の隔壁は15時から投与する直前に開通しようと考えていた。・看護師Aはビーフリード輸液をプライミングする際に業務手順を遵守しなかった。・看護師Aは認証時と滴下確認時もビーフリード輸液の隔壁が開通していることの確認を怠った。・看護師Bは看護師Aからの申し送り時にビーフリード輸液の開通状況を確認しなかった。
187	患者は、入院時にオキシコドン10mg40錠、オキノーム散10mg5包を持参したが、入院日より他の薬剤に変更となり、死亡退院するまでの約1か月間使用していなかったが、薬剤部へ返品せず、病棟で保管していた。患者死亡後、院内で処方された麻薬（内服・注射）は返品処理したが、持参薬の麻薬を他の薬剤とともに家族へ渡し、自宅での破棄を依頼した。	院内の医療安全管理マニュアルでは、麻薬を継続使用しない場合は、「該当患者・数量・返却理由を明確にし、不要となった麻薬を麻薬管理者へ返却」となっているが、使用しない麻薬を1か月近く、病棟保管していた。患者死亡時の受け持ち看護師は、持参薬の中に麻薬があることを失念していた。死亡した患者の薬剤（麻薬含む）は、家族に説明し病院で処理すべきであるが、これを家族へ渡してしまった。
259	ヒューマログの固定うちに変更になっていた。薬局へ薬剤請求したところ、当院にはヒューマログミックス50ミリオペンしか採用がなかった（ヒューマログの採用なし）。そのままヒューマログミックス50ミリオペンを取り寄せ、医師には確認せず、ヒューマログミックス50ミリオペンを固定打ちしていた。	・インスリンは指示に従い伝票に記入し薬剤部から払い出す運用。薬剤部よりヒューマログの当院採用薬はなくヒューマログミックス50ミリオペンになると伝えた。受け取る側の看護師が、医師に確認することなく同じ成分のものとして使用していた。・知識不足とコミュニケーションエラーが要因にある。
302	緊急手術であったが、カルテを参照し電子カルテのアレルギー欄に登録されていたアレルギーの確認を行った。ケフラールにてアレルギーがあったが、ケタラールでアレルギーがあると勘違いしていた。安全確認シート（サインイン：アレルギーの有無の記載あり）を用いて手術室看護師と病棟看護師、担当医、麻酔科医でサインインを行った時に、レペタン、ケタラールでアレルギー確認を行った。抗生剤の確認を行ったが、セファゾリンの指示だったため入室後に手術室に配置されているセファゾリンNa1g/100mLを投与した。このオーダは担当医が手術室入室後に行った。また、OP部門システムからオーダされた指示であった。投与時には薬疹はみられなかった。手術は1時間ほどで終了し、帰室。退出時に薬疹は見られなった。ICUにて薬疹が発見されポララミン、デキサートを投与する事となった。	・OPE部門システムとオーダリングシステムとデータの共有がなされていない。・オーダリングシステムでは、アレルギー薬は処方できないが、OPE室部門システムでは処方ができてしまう。・OPE部門システムでオーダされた薬剤はOPE室内にある配置薬を使用するため、薬剤部がアレルギーの監査は行う体制にはなっていない。 手術部門システムにアレルギーチェックする機能はない。・医師の確認不足があった。・看護師の思い込みがあった。
413	○/5に精査・手術目的で入院となり、病理検査の結果、○/23に手術予定となった。患者は脳梗塞の既往があり、抗血小板薬を2剤服用していたため、担当医から○/16～クロピドグレル錠の休薬、○/20～シロスタゾール錠の休薬の指示が出された（○/16に継続指示の記載あり）。○/16に看護師は指示受けを行い、クロピドグレルを配薬ボックスから外して処理を行った。シロスタゾールについては、○/20までの間、休薬指示をリーダー間で申し送ることにした。○/18開始日の定期処方で、他の薬剤と一緒に上記抗血小板薬2剤が7日分処方された。○/21の日勤看護師が薬の内容を確認している際に、休薬指示のある薬剤が内服継続されていることに気づき、休薬忘れが発覚した。○/16時点で一旦休薬できていたクロピドグレルは、○/18から○/20の間は内服し、シロスタゾールは休薬せずに内服を継続していた。休薬期間を満たさないため、…	・医師は、休薬指示を出していた（継続指示に記載）が、その後の定期処方で抗血小板薬2剤を処方していた。・定期処方の指示受けをした看護師は、継続指示の確認ができていなかった。・「○/20～シロスタゾール休薬」の指示をリーダー間で申し送りできていなかった。・薬剤師は、継続指示で休薬指示がでていたため、休薬されると思い、定期処方の内容について医師に確認しなかった。
443	患者Aは手術目的で入院した。同室の隣ベッドの患者Bは血糖コントロールのため毎食前にインスリンを投与していた。患者Aが入院した日の夕食時、担当看護師は患者BのインスリンリスプロBS注ソロスター（超速効型インスリン）と食事を持ち、患者Aのもとを訪床した。患者Bの名前を呼称した際、患者Aから「はい」と返事があり配膳した。患者Aに対して、食前投与のインスリン注射の説明を行い、インスリンリスプロBS注ソロスター10単位を投与した。その後、患者Aより、配膳された食事が自分の名前と違う、と申告があり、配膳間違いおよびインスリン誤投与が発覚した。患者Aへの超速効型インスリン誤投与後、当直医師と糖尿病・内分泌内科医師とで対応し、食事摂取およびブドウ糖含有の輸液が追加となった。患者Aの血糖値は20分後、46mg/dLへ低下したが低血糖症状の出現はなかった。夕食の全量摂取直後に再度血糖値を測定し、血糖値は10…	・今回、看護師は患者名の呼称のみで確認をした。・インスリンリスプロBS注ソロスターに貼付した患者氏名のラベルを患者に提示しなかった。
498	疼痛のコントロールができず、リスペリドンが処方された。薬剤が届いたため、別の看護師に準備を依頼した。10mLのカラーシリンジと採液ノズルと薬杯が用意された。薬剤は水薬で一回分処方されており、薬袋には1回量の記載があり、薬瓶ラベルも1回量0.25mLの記載があった。薬瓶の中には、薬剤部で2.5mLほど入れられてあった。薬瓶には1回量しか入っていないと思い込んでいた。シリンジに水薬を吸い準備をした。点滴で投与されたアセリオの効果がみられ鎮痛効果が得られてきていた。リスペリドンの内服は一時見合わせることにした。患児が内服したいと希望し、救急の担当医から準備されたリスペリドンを内服させていいかと声がかけられた。医師から、シリンジに準備された水薬が多いのではないかと確認された。薬剤部に問い合わせをしたところ、原液量であり、投与量に合わせて内服させて良いと返答された。医師に伝達し、医師がリスペリドン…	・水薬を吸った状態での投与量の確認を行わなかった。1回量の目盛りが2.5mLだったが正しいと思い込んでいた。・投与量が0.25mLであったが、準備したカラーシリンジが10mLだった。・薬剤部では、1回量が少ない場合に、多めに薬瓶に入れることになっていた。・多重業務であった。
634	整形外科外来でテーブルに使用済みシンポニーオートインジェクターの箱に入って2本置かれていたため、中身を確認し冷蔵庫に戻した。投与済みの薬剤は廃棄するが、テーブルにきれいに箱に入って置いてあったので使用しなかった薬剤と思った。看護師は、冷蔵庫から薬剤を取り出して薬剤部に返却をした。 薬剤師は、きれいに箱が閉まっていたため未開封と思いこみ、返却薬の開封の確認を怠った。外来から薬剤の請求があり、外来へ払い出した後、使用しようとした看護師が使用済みの薬が入っていることに気がついた。	・外来において、投与済みの薬剤は廃棄することが未徹底であった。・薬剤部において、返却薬の確認ができていなかった。
710	壊死性軟部組織感染症の創部感染に対して、連日創部洗浄を救急外来にて実施。疼痛状況に応じて、医師がフェンタニル1Aおよびケタラール4mL程度を静脈注射にて少量ずつ投与して処置を行っていた。看護師は創部処置の記録を確認できておらず、指示入力上の記載どおり、フェンタニル1Aおよびケタラール20mL全量を静脈注射した。投与後、処置室へ移動するための応援を呼びに行き戻ると、JCS30程度まで低下、SpO2も80%まで低下を認めた。	医師と看護師間でのコミュニケーションエラーがあったこと、ワンショットしてはいけない薬剤に対する知識不足があったこと、処置の実施者が不明確であったことに加え、創部処置方法の情報共有がなく、どのように実施されているか情報収集しないまま処置を実施したことが要因として考えられた。
760	配膳室にて患者Xの経管栄養を準備した。その後スタッフステーション内で与薬車から薬を取り出す際に、与薬車引き出しの患者名・処方箋患者名を、確認しないまま患者Yの内服薬を取り出した。経管栄養と薬を持ち患者Xのもとへ向かった。ベッドサイドにて内服薬を確認する際も薬品名・内容量・時間・与薬方法は確認したが患者名を確認しないまま、患者XにPEG-Jカテーテルより先行の白湯を注入し、その後内服薬を与薬した。与薬後に経管栄養を開始し退室した（本来、患者Xは昼食後薬なし）。与薬より25分後、他看護師から「患者Yの内服薬を与薬したか」と確認され、自分が患者Yの内服薬を患者Xに誤薬したことに気付いた。白湯の注入後、経管栄養剤（エンシュア・リキッド）は20mLほど注入された状態であった。すぐに経管栄養を中止し栄養注入口より排出を試みるも吸引できなかった。患者は経小腸栄養なので胃洗浄は実施せず、輸液治療開始、モ…	・マニュアル遵守をしなかったことが一番の要因。当該看護師の傾向として、与薬する時に確認すべき6Rをしっかり指差し呼称確認行動を遵守できていなかった。・勤務当日、人間関係で精神的に動揺する出来事があり動揺したまま行動していたことで更に与薬の確認がおろそかになってしまった。
763	患者のベッドサイドにて持効型インスリン注射の準備を行おうとしていた。インスリン本体のキャップを開けたところ、前回使用した針が外されていない事に気づかず、誤って右示指を受傷した。少量の出血あり、手順に従い、石鹸と流水で5分間洗浄を行った。患者の感染症検査はすべて陰性であった。	・インスリン注射は看護師サイドにて実施しており、前日の夜勤担当者が外し忘れた。前日担当の新人看護師は、リムーバー使用は理解していたがインスリン注射に意識が行き、針を外すことを忘れてしまった。・他患者の輸液交換やナースコールが重なり、気が焦っていた事も要因である。
769	塩酸モルヒネ（10mg/1ml:A）0.28A+5％ブドウ糖（20ml:A）0.986Aを0.3ml/時間の注射指示があった。塩酸モルヒネ1mlを投与分の薬剤と薬剤部返却用の薬剤をそれぞれ注射器に吸い上げた。その時看護師2名で確認。最初の調剤として塩酸モルヒネとブドウ糖を合わせて1mlの準備をし、その後に残りのブドウ糖19mlを調剤する。その確認時に、薬剤部へ返却用のモルヒネとブドウ糖を調剤している事を発見した。	・初回混注時のモルヒネとブドウ糖と合わせて1mlにする際にダブルチェックをしていなかった。
783	朝食後薬を受け持ち看護師が電子カルテで確認し紙コップへ準備し、内服させるため患者のオーバーテーブルへ置いた。この時点ではシートから錠剤は出していない状態で患者本人へもまだ飲まないように説明した。オーバーテーブルに使用済の歯磨きセットが置いてあったため、邪魔にならないよう受け持ち看護師が流し台に１分程離れた。ベッドサイドに戻る際に、コップごと薬を内服しているのを目撃した。すぐに制止したが、8錠シートごとすべて口に含んだが患者自身がシートごとであることに気づき吐き出した。しかし、残薬と照らし合わせたところビソプロロールフマル0.625mg 1錠のみ飲み込んでしまった。本人も1錠飲んでしまったと話していた。朝のX線検査前であったためX線撮影し、主治医に報告。X線画像で確認後、主治医より消化器内科へコンサルテーション実施し、CT撮影後内視鏡室にてPTP除去を実施。実際には、ビソプロロールフマルと…	・患者は意識レベル清明であり、説明もしていたため少しの間離れても大丈夫だと過信してしまった。・ベッドサイドの環境整備が不徹底であった。
854	処方薬の配薬準備のため薬袋に投与日を記載したが、日付を間違って記載した。他の看護師が配薬カートへ薬のセットをする際、処方箋には「タケキャブ１T・1×朝、開始日が○月13日夕から、○月14日の朝から服用開始指示」であったが、処方薬袋に記載されている日付が「○月13日朝からの服用開始」と違うことに気付き、日付を書き直し患者へは実施されなかった。当院の配薬準備のルールとして、薬袋への日付記載者と配薬カートへのセットするスタッフは別のスタッフとし、ダブルチェックを違うタイミングで行っている。ダブルチェックの方法は、それぞれのスタッフが、処方箋と看護師が薬袋に手書きで記載した日付が間違っていないか確認している。	・確認不足・朝1回の服用で、服用開始日が○月13日夕からとなっていて、服用開始は○月14日朝からの服用開始となる。服用開始日が○月14日朝からだと間違いが起こりにくいが、電子カルテの初期設定が夕方から開始となっているのでこのような処方が見受けられる。
855	心不全治療の目的で入院し、内服調整中であった。降圧剤が1錠朝・夕が追加になり内服していたが、翌日に血圧80台が続き本人もふわ ふわするような自覚症状を訴えていた。医師へ報告後降圧剤が1錠から0.5錠朝・夕へ減量指示があった。内服は自己管理であり、病棟では自己管理の患者には1週間分のボックスにセットした状態で 患者に渡し、管理することとしていた。半錠に変更になった降圧剤を本人に説明しながら配薬ボックス内の降圧剤を交換をした。翌々日朝食後内服確認したところ翌日分の降圧剤がないことに気づいた。本人に確認すると間違って一緒に取り内服してしまったと言われた。9時半に本人がレントゲン撮りに行ってくると言ったが降圧剤のこともあり止めたが本人が大丈夫と1人で行ってしまった。X線室にも情報提供を行わなわなかった。立位でX線撮影が終了した直後意識消失で転倒し下肢X線撮影用の階段で顔を強打した。すぐに意識は回…	・50歳代という年齢から内服自己管理ができると思っていた。・本人が大丈夫と言ったため独歩でX線撮影に行かせてしまった。・配薬ボックスが自己管理の患者さんに適応しているかなど評価せず、病棟のルールとして配薬ボックスを使用していた。・血圧が低下する可能性があることを放射線科に連絡していなかった。・X線撮影の時間変更を思いつかなかった。
904	くも膜下出血に対してコイル塞栓術を施行した患者。術後鎮静のため医師より「プレセデックス14mL/hで投与、上限20mL/hで」と口頭指示がある。看護師により指示通り投与が開始された。約3時間後、心拍20台/分、血圧60台まで低下。すぐにプレセデックス投与中止し、アトロピンシリンジ投与で心拍60台、血圧100台まで回復した。	患者体重33kg、0.4μg/kg/hrで維持投与を考えていたが、濃度計算を間違えて指示した。33kg×0.4μg/kg/hr÷200μg/50mLと計算する必要があったが、（÷200μg/50mL）の計算を忘れていた。
1029	急性胆管炎疑いで約2週間入院加療し、軽快したため当日他院へ転院予定であった。8時ころ大声が聞こえ訪室すると、患者が内服薬を殻ごと誤飲していた。口腔内を確認すると、咽頭部あたりにPTPシートが見えたが、咽頭部へ落ち除去が困難となった。CT検査でPTPシートと思われる物体が複数確認され、緊急で上部消化管内視鏡検査を施行。3種類のPTPシートを回収した。食道内に少量の出血を認めたが、自然止血した。経過観察のため、転院は中止し、経過観察。その後も出血等はなく、3日後自宅に退院した。	1.配膳とともに配薬をしていた。2.看護師が内服介助をしていたため、自己で内服することはなかった。3.転院当日で患者はそわそわしていた。4.オーバーテーブル上はペーパータオルやタオル、コップなどが置いてあり、整頓されていなかった。
1057	看護師Aは患者を夜勤で担当していた。午前1時25分ころに点滴終了のアラームが鳴動し看護師Ａは輸液ポンプを停止して交換の点滴を作成するためにナースステーションに戻った。病院ルールでは、ダブルチェックを必ず行う項目について定めており、その項目の中に「ハイリスク薬」も含まれている。ハイリスク薬については、ダブルチェックを行う場面についても定めており、準備段階、輸液ポンプなどによる輸液開始時、薬液変更時にダブルチェックを必ず行う事としている。カリウムを混注する点滴準備は電子カルテの注射一覧と点滴に貼付されるラベルを用いて、ドリル法（1名の看護師が注射薬一覧を読み上げ、もう1名の看護師が読み上げている内容の対象となる薬剤と一致しているかを確認する方法）で行う必要があったが、同じ勤務帯の他看護師は巡視対応のためナースステーションに不在で、看護師Aは当該患者以外にも緊急の対応を必要とする患者を担当して…	・看護師Aは病院ルールは知っていたが遵守しなかった。・輸液の完了アラームが鳴ってから調製することのないようにしていることもあり、依頼するスタッフが不在の場合のルールについては定めていない。・当院では医師の処方指示に従い薬剤部が1患者1トレーで製剤を準備して病棟に払い出すが当該部署では独自に1患者1トレーをバラして担当者が準備する運用も行っていた。・看護師Aが準備したカリウム製剤も1患者1トレーになっていない状態で置かれていた。・看護師Aが準備し投与したカリウム製剤は別患者に処方された製剤であった。
1071	末梢静脈から、希釈したフェンタニルを持続投与していた。経過中、ルートトラブルを認めたため、カテーテルを抜去し、別の末梢静脈から再度投与を実施した。後ほど、抜去したルートに接続されていたフェンタニル（0.21mg相当）が含まれるシリンジをベッド上に置いておいたことを思い出し、確認・捜索するも見つからなかった。	麻薬管理体制のルール逸脱と認識不足、コミュニケーションエラー、療養環境。
1100	当該患者においては、不妊症における採卵術実施後に卵巣過剰刺激症候群を発症、別日に腹水穿刺を実施した。この腹水穿刺を実施した際、採卵術当日の麻酔記録を確認したところ、患者既往にセフェム系薬剤アレルギーの記載があったにもかかわらず、当日セファゾリン１ｇバッグを実施した記録あり、担当看護師２名に確認したところ、薬剤アレルギーの記載を見落としていたことが判明。実施当日以降体調変化なく経過しているとのことであったが、陳謝し、腹水穿刺後は別薬剤に変更して投与した。	・アレルギー情報に関しては麻酔記録に記載してあるが、前日の薬剤準備を担当した看護師が麻酔記録を確認しないまま準備を行った。・採卵当日は実施件数が多く、麻酔担当看護師は業務繁忙で麻酔記録の確認を怠った。・アレルギー情報に関し、共有するルールが決まっていなかった。
1126	右乳がん術後、多発転移、両側胸水のある患者。胸水貯留に伴う呼吸困難のために入院し、麻薬が注射で開始となり、塩酸モルヒネ10mg+生食47mL（3mL/hr）で投与されていた。夜間、受け持ち看護師が休憩中に麻薬の残量が減り、残りの看護師が麻薬の交換対応を行った。元々、受け持ちの看護師からは、次回の交換分から組成変更・流量変更となることを申し送りはされていた。残っていた看護師2名で麻薬の作成（塩酸モルヒネ 20mg+生食46mL）を行ったが、他の患者対応もあり、シリンジポンプに装着する際は1名の看護師のみで行った。その際に流量変更（2mL/hr）を忘れてしまい、組成変更前の流量（3mL/hr）のまま投与を開始してしまった。ちなみに「輸液管理記録」を用いての確認はしていなかった。約4時間後の朝方、看護師が検温のため訪室したら、患者の意識レベルが低下しており、医師call。訪室した医師が塩酸モル…	・麻薬をよく使う病棟であり、麻薬のインシデントが多い。慣れがあり、麻薬を取り扱っている意識が欠如していた。・本来、輸液ポンプ、シリンジポンプ使用時は、「輸液管理記録」の確認項目に沿って、確認することが医療安全マニュアルで決まっている。また、『使用開始時や申し送り時、指示変更時、移動前後は、設定条件を、輸液管理記録を用いて、医師または看護師2名でダブルチェックし、記録する。』となっているが、この病棟ではダブルチェックはしているが記録は残していなかった。・人数の少ない時間のダブルチェックは同時にできない時は時間差でもいいとはアナウンスはしていまるが、取り決め等はない。・夜勤にて人数が少なく、ナースコールなどで多忙であり業務が中断してしまった。業務（麻薬交換）が中断しているが、業務中断したという認識がなく、再度戻ってきた時に確認できていなかった。・受け持ち看護師も休憩から戻ってきた時に流量変更…
1268	当該患者は不妊症にて凍結融解胚移植周期での妊娠が成立。以前より黄体ホルモン剤にて注射部位に発赤が生じるため、注射は実施しない指示がでていた。カルテ内にもポップアップ表示で記載あり。妊娠判定日に診察終了後、妊娠維持のための薬剤と注射が準備されていた。担当看護師はカルテを確認したが、内服薬のみ確認し、注射の指示は確認しなかった。その後患者を案内し注射を実施、他の薬剤を確認して渡し、会計となった。会計で注射の指示が入っていないにもかかわらず、実施の記載があったため確認したところ、実施しないはずの黄体ホルモン（プロゲデポー125）が筋肉注射されていた。	・担当看護師は入職後半年で知識が不十分な点と、処置に不慣れな環境にあったため、確認に不足があった。・準備を行った看護師は、ルーティンの処方で準備を行いカルテ確認を怠った。
1270	吐血主訴に緊急入院となった80歳代女性。パーキンソン既往にあり当院神経内科かかりつけの患者であった。夜間帯せん妄呈しており看護師の腕を掴んだりつねる、蹴るなどの暴力があったため、病棟リーダーが不隠指示を確認したうえで、医師へ確認し注射オーダーを依頼した。当事者は患者対応中のため、A看護師から点滴作成をすると声かけがあったため、依頼した。その後、病棟リーダーからA看護師へ既往にPDあり、セレネース禁忌となっているため医師に確認するまで保留にするよう指示があったが、その指示を当事者は知らず患者に身体抑制を実施し安全確保をしたうえで、点滴作成、投与を行った。セレネース投与していることに気づいた病棟リーダーがすぐに点滴中止したが2/3程度投与されていた。	・不穏指示は、入院時に出される一般的な指示であった。・当直医は、患者がパーキンソン病であることは把握していたが、セレネース注が投与禁忌であることは知らなかった。・セレネースの薬剤禁忌について調べられていなかった。 ・看護師Aは病棟配置薬のセレネース注を使用して準備した。・薬剤部から払い出された場合でも、調剤の際に薬剤師が患者の病歴を見るのは稀であり、疑義照会の対象にはならなかった可能性が高い。・投与は保留であることを病棟リーダーと作成依頼したA看護師と情報共有できていなかった。 ・医師の指示に疑問をもたず継続指示の通りに投与した。
1316	看護師AとBで、夕食前に血糖測定した患者のインスリン投与量を指示画面で確認し、インスリン注射実施表にインスリン指示量を看護師Bが転記した。看護師Aは、自己注射トレーニング中の患者Xのインスリン注射見守りを依頼され、ベッドサイドで、インスリン注射実施表を見て、「リスプロ19u」と患者Xに伝えた。患者Xは、リスプロ19uをセットし自己注射した。注射後、投与指示が14uであることに気がついた。	・ノートパソコンをベッドサイドに持参せず、転記されたインスリン実施表に頼って業務を実施した ・転記された手書きの数字が「14」を「19」と見間違えた。 ・インスリン実施表の「19u」に指示確認との齟齬があると感じたが、再確認を行わなかった。
1453	肺炎のため内服抗菌薬（フロモックス、ミノサイクリン）を服用していた。20時頃、体温38.2℃の発熱ありクーリング開始した。同日20時30分、病棟看護師が主治医に電話にて状態報告をした。主治医より看護師へ、当直医に抗生剤の変更、検査や対応の相談をするよう指示があった。主治医は、ゾシンか最近使用した抗生剤をだしてもらうよう当直医・看護師に伝えた。当直医は、抗菌薬内服は中止し、22時に「タゾピぺ配合点滴静注用バッグ4.5」、明朝、PCR検査を指示した。看護師Aは、22時にタゾピぺ点滴を実施した。看護師Bに、タゾピぺで以前薬疹が出たのではないかと言われたが、主治医に確認せずに実施した。また、電子カルテで指示と薬剤をダブルチェックで照合した。薬剤禁忌、アレルギー情報の記載はなかった。タゾピぺ実施25分後に、患者は、SpO2：75%に低下、冷汗、薬疹、呼吸促拍となり当直医に電話し処置を受けた。タゾピ…	1.患者は、抗菌薬の強いアレルギー反応であるアナフィラキシーを起こした。2.患者は、体質的にはアレルギー反応を示しやすい。3.患者は、7ヶ月前に１週間程度タゾピぺの点滴を行っていた。その時、皮疹がでたため禁忌薬にしていた。4.電子カルテの患者プロフィールや掲示板等には、禁忌薬やアレルギー情報の記載はなかった。5.禁忌薬等が分かった時点で、誰がいつまでに電子カルテに記録するのか不明だった。
1500	人工膝関節置換術予定の患者。糖尿病のため、ソルデム3A(500mL)にヒューマリンR3単位を混注して投与されていた。朝10時に点滴を更新したが、昼食前、夕食前の血糖値が56、68mg/dLと低血糖状態であったため、調製に問題がなかったか確認していたところ、リーダー看護師がヒューマリン30単位を混注していたことに気づいた。	・調製した看護師（5年目）は、ロードーズを使用するのが久しぶりであった（前回使用したのは2.3年前）。ロードーズは1目盛りが1単位だったかどうかも記憶があやふやだったため、計算した方がいいと考えた。ヒューマリンRの箱には、100単位/mLと箱の上部に表示され、箱の中央あたりに1000単位/10mLと表示がされていたため、それを見て混同してしまい、100単位/10mLと認識して計算したところ、1単位が0.1mLとなり、3単位=0.3mLとなった。当院で採用のロードーズは50単位の容量であり、ロードーズに0.5mLの記載があるため、それをみて0.3mLを計量した。30単位の目盛りまで吸い上げたが、看護師はメモリに書かれた数字は見ていなかった。・当院では看護師による薬剤の調剤時のダブルチェックは、麻薬、筋弛緩薬、向精神薬、高濃度カリウム製剤、インスリン製剤、病棟常備薬、調製時に計量を必要とする…
1605	訪室時にうつ伏せになっており、呼名反応がなかったため、ＲＲＳを起動し、ＩＣＵへ入室した。ＣＴで意識障害の原因は確定できなかったが、ＣＴ中に患者の吐き出した錠剤やベッド周囲にあった錠剤（クエチアピン）、また薬物中毒検出用キット陽性の結果より、胃洗浄を行った。徐々に意識レベルは改善し、ＩＣＵ入室８時間後に一般病棟へ転室した。	・自宅退院に向けて内服の自己管理をすすめる必要があったこと、看護師が準備すれば服薬できると判断したことから、１日分準備し配薬していた。当院の内服管理基準によると、睡眠導入効果のある薬剤は看護師管理（１回配薬）が望ましいとされているため、クエチアピンは眠前に１回毎に配薬していた。・患者が内服するまでの確認は義務付けられていないため、その場で内服を確認することもあったが、病室に置き、後で殻を確認することもあった。後から聞くと、患者は錠剤を別容器に貯めていたようだった。・以前から、「退院したくない」と看護師に話していたこともあった。
1653	「自分で飲むからそのままちょうだい」との患者の申し出により、薬包ごと患者に渡したところ、そのまま飲み込んでしまった。約20分後吐き出すも、看護師の介入に抵抗が強く再度飲み込んでしまった。看護師による2回目の吐き出しの目視確認はできていないが、ＣＴ、ＸＰ上では体内の残遺は確認できなかった。	疾患の性質上、薬包から出して内服薬を渡されることを嫌う（こだわり）患者も少なくなく、薬包ごと渡すケースも少なくはない。当患者は、隔離観察中で、なおかつ不穏が強い状態であったため、このような場合の対応方法には再検討の余地がある。
1671	入院当日、15時30分、病棟医にて右上腕よりスーパーキャス22Gでルート確保、心電図モニター装着した。その後、エピナスチン20mg1錠を内服。逆血確認し腫脹・疼痛なくデキサート6.6mg+生食を開始した。16時過ぎ、アービタックス66g+生食を開始した。アービタックス投与後、体調変化時はコールするように説明した。患者は家族と電話していたため、看護師は退室した。看護師が別部屋で患者対応中の時に当該患者が入院している大部屋より点滴アラームが鳴っているため訪室した。アービタックス開始から35分後、口腔内に貯留した痰が喉元でガラガラといっており、腕を曲げ呼びかけに開眼せず反応なく意識消失している状態を発見した。直ちに緊急コール施行し、蘇生を行いICUに入室した。インフュージョンリアクションによる呼吸停止と思われる。	・ペースメーカー装着中であり、心電図モニター上ではペーシング波形が出ていたため、ナースステーションのアラームが鳴らず発見が遅れた。・化学療法の当日入院は原則行わない取り決めになっているが、転院後のケモ、翌日退院というイレギュラーな状況であった。
1722	上部内視鏡検査後、患者は飲水確認をおこない昼食を摂取した。部屋持ち看護師は昼食後薬を配薬した。14時に訪室したところ、「食道に薬がつかえている感じがする」と患者の訴えがありバイタルサインの確認を行った。14時30分薬剤師が服薬指導のため訪室し患者が薬を取り出さず、ヒートのまま内服したことが判明した。担当医に報告し、緊急X線撮影を施行、上腹部内視鏡を施行し食道のヒートを内視鏡鉗子で回収した。周囲の出血が少量あり、翌日再評価のための上部内視鏡を施行した。	・患者は高齢であり手先の巧緻性が低下していたため、錠剤をヒートから取り出すことができなかった。・患者は薬を飲まなければならないと思いヒートのまま飲み込んだ。・看護師は今回初めて内視鏡患者を受け持った。・看護師は患者が自分で内服できると思い配薬だけ行った。
1755	レッドゾーン内での作業のため、通常とは違う与薬方法をとっていた。看護師Aが病室外から「患者Xさんの薬と経管栄養です」と言い、内服薬の入ったコップ（コップに患者名が記載されている）とディスポのイリゲーターを病室内にいる看護師Bに手渡した。受け取った看護師Bは『患者Yさんの薬と経管栄養です』と聞こえたため、そのまま患者Yの元に持って行った。コップに患者Xの名前が記載されていたが、受け取った直後であった為、氏名を確認せずそのまま与薬し、白湯の入ったディスポイリゲーターを接続した。その後、病室外にいた看護師Ａより、「それ、患者Xさんの」と言われて、誤って患者Yにいってしまったことに気付いた。速やかに医師に報告、誤って服用された薬剤には抗てんかん薬が含まれていたため、ラクテック1000mL/2本の急速投与と、薬疹、呼吸抑制などの副作用観察の指示が出た。	・（Covid‐19感染症による）レッドゾーン内での作業のため、通常とは違う与薬方法をとっていた。レッドゾーン内での与薬方法についての取り決めが明示されていなかった。・直前に患者名を言われ、その人であると思い込んでしまった。思い込んだことで直前に渡されたものと患者が合っているかの確認作業を行わなかった。・コップに記名はされたが、2人で確認する際の方法が、一方向に声を出すだけで終わっており、聞き間違えに気づかなかった。確認作業のための復唱を行っていなかった。
1761	9時に本来与薬すべき患者X（ギャッジアップ30°）に麻薬を与薬。10：30‐15：00外来業務を行なった。16時に定期の麻薬を9時と同じベッドに訪室し与薬。その際9時の時と同じベッドへ行き麻薬を与薬（患者Y）。患者Yはギャッジアップ30°で心電図施行中だった。ベッドネームが見えず名前の確認をせずに口腔内へ与薬。お茶を2口飲んだ時点で顔が違うことに気付く。直後に主治医に報告。50分後に胃カメラにて食道にある薬剤を回収し薬局にて処理してもらった。	・9時に訪室した部屋と同じベッドの場所へ行き、与薬すべき患者ではないと疑わなかった。・9時の患者Xと16時の患者Yのギャッジアップの角度が同じであったことも思い込みにつながった。・患者が違うと思わずにギャッジアップでベッドネームが見えなかったために本人確認をしなかった。・9時に患者Xに与薬後外来勤務に行き、15時に病棟に戻った時にそのベッドに入院患者が入っていたことに気付かなかった。
1877	患者はヘパリン起因性血小板減少症が疑われ手術待機を延長していた。また血液透析が必要でありブラッドアクセスカテーテルが留置されていたが、 ブラッドアクセスカテーテル用に生食ロックシリンジがオーダーされており、通常は生食でロックしていた。 カルテにはヘパリン起因性血小板減少症が疑われていることが記載されていたが、医師指示にはヘパリンロック禁止の指示の入力はなかった。看護師はカルテを十分確認せずヘパリンロックを行った。	・確認不足であった。・ヘパリンロックシリンジは予定処置使用時は、基本的に患者ごとにオーダーし、払い出されている。・前日に診療科内でカンファレンスを実施、また病棟にて主治医、看護師間でカンファレンスを実施、双方とも記録記載あり。 当事者の看護師は勤務開始時に情報収集しているが認識が不足していた。 通常はベッドサイドに注意喚起の札の掲示や、電子カルテ掲示板での情報共有の対策がとられているが、今回の事例ではこれらの情報共有の対策ができていなかった。・情報共有の対策について、担当者は明確には決めておらず、通常は情報を得たスタッフが注意喚起の札の掲示や電子カルテ掲示板での情報共有を実施している。
1906	看護師Aは夜勤で患者を担当していた。看護師Aは医師指示に従い午前5時30分頃に看護師B（夜勤看護師）とダブルチェックしヒューマリンR5単位をビーフリード輸液に混注し、午前6時30分ころから投与を開始した。その後、看護師Aから看護師C（日勤担当）に申し送りが行われたが、その際にビーフリード輸液の隔壁が開通されていないことが発覚。患者に低血糖はなく看護師Cは看護師D（日勤のリーダー看護師）に報告。看護師Dは医師E（主科医師）に報告し、医師指示により当該の輸液投与は中止し、日中に投与が予定されていた点滴を投与する方針となる。	・看護師Aはビーフリード輸液は開通して準備したと思い込んでいた。・看護師Aはビーフリード輸液は開通していると思い込んだまま看護師BとダブルチェックしたヒューマリンRを混注した。・ビーフリード輸液の投与を開始した時間は多業務も重なったことで看護師Aはビーフリード輸液の隔壁開通状況を確認しなかった。
1928	体重の誤入力と確認不足により、1．4倍の濃度の鎮静剤が2時間過剰投与された事象について報告する。担当看護師は9：15分頃、患者の情報収集をし、体重が「86．2kg」と確認した。前回（2年前）の体重と本日の体重に25kg近くの解離があったが、前回の体重測定が2年前だった為、体重が増加したものと思い、病棟に確認はしなかった。10：45分の入室だった為、10：20分に看護師2人で準備薬を作成した。デクスメデトミジンを体重換算にて薬剤を作成し、11：00頃に薬剤投与が開始された。13時頃、担当看護師が電子カルテの体重欄を再確認したところ、最新の体重が「59．5kg」に更新されていた。同僚と電子カルテのプロフィールで体重確認を行い、係長へ報告した。係長から検査医へ報告した。検査医は、呼吸状態、BIS（バイスペクトラルインデックス）の値、バイタルサインの変動がなかったため、デクスメデトメジンの持続量…	電カル上、前回の体重と本日の体重に25kg近くの解離があり疑問に感じたが、2年前だったので体重が増加したものだと思いそのままにしてしまった。事象発生日に同じ病棟の他の患者の体重が20kg以上の乖離があり病棟に連絡した際に、前日入院した2人の患者を受け持った担当看護師が間違って逆に入力してしまったとのことが発覚したが、間違ったもう一人の患者がこれから治療する患者との認識がなかった。
2009	ビーフリード500mlに塩化ナトリウム60mlを混注し（24時間1本まわし）、10時分の点滴の更新とPSL注を投与した。点滴調剤時と更新時は隔壁が未開通であることに気がつかなかった。翌日の日勤看護師がビーフリード更新時に、上層と下層が開通されていないことが発覚した。	・同時刻に別患者でビーフリードを投与する患者がいたため複数のビーフリードの準備を行っていた。・当患者分のビーフリードを自隔壁開通を行ったと思い込んでいた。
2163	患者は中咽頭癌に通過障害と左頸部痛で緊急入院。医師A（頭頸科）はビーフリード輸液をオーダーし看護師B（日勤担当）はナースステーションで準備した製剤を患者の病室に持参して投与を開始した。しかしながら、看護師C（夜勤担当）がビーフリード輸液の上室と下室とが開通されずに投与されていることに気が付いた。看護師Cから医師D（当直）に報告され経過観察の方針となった。	・看護師Bがナースステーションでビーフリード輸液を準備する際、他患者からナースコールがあった。・看護師Bは外装から製剤を取り出した状態で業務を中断し他患者からのナースコールに対応した。・看護師Bはナースステーションに戻ってビーフリード輸液の準備を継続したが上室液と下室液の開通を怠った。・看護師Bは準備した製剤を患者の病室に搬送し認証と滴下の確認を行ったが、その際も隔壁の開通状況は確認しなかった。・看護師Bは製剤の投与開始後も滴下速度と残量の差異に気が付かなかった。
2164	○／１９より両下腿の２度の熱傷の為入院中。翌△／２より血糖コントロール不良のため、バスキャス赤よりヒューマリンＲ持続開始となっていた。勤務前の情報収集にて２２時～７時までは持続のヒューマリンＲ止めの指示があることを確認していた。勤務開始時、日勤の担当看護師とルートの確認を行っていた際に、持続のヒューマリンＲを２２時～７時の間は止めの指示について確認すると、２２時にロック用のヘパフラッシュを処方してもらうので、それでヘパロックをお願いしますと申し送りあり。２２時に持続のヒューマリンＲを止めて、寝前指示のＢＳ測定を行い、４７ｍｇ／ｄｌであった。持続のヒューマリンＲを止めていたので、詰まるといけないと思い、ヘパフラッシュでロックし、リーダー看護師と当直医にＢＳ測定値を報告。その際にリーダー看護師より持続のヒューマリンＲをロックした際にバスキャスのカテーテル内の薬液を吸い上げてから行ったか確認さ…	・単独ルートをロックするのは初めてであり、日勤者に確認したが通常通りのヘパフラッシュの手技ととらえてしまった。そのため、夜勤リーダーに確認せずに行ってしまった。・ヘパフラッシュすることでルート内の残量をＩＶしてしまうことを考えられなかった。
2225	看護師Aは日勤で当該患者を担当していた。看護師Aは医師指示に従い当該輸液の準備を開始したが、ナースコールがあり、その対応のため一旦中断した。看護師Aは他業務を終えて準備を再開し、看護師BとアスパラK注10ｍｌのダブルチェックを行い、ビーフリード輸液500ｍｌにアスパラＫ注10ｍｌを混注した。その後、看護師Aは準備した輸液を患者のベッドサイドに持参し投与を開始したが、夜勤で当該患者を担当した看護師Cがビーフリードが開通されずに投与が開始されていたことに気が付いた。	・看護師Aは製剤を準備する際にビーフリード輸液の隔壁を開通して上室液と下室液を混合する前に「開通済み」を知らせるタグを外していた。・看護師Aはナースコール対応後に製剤準備を再開した際に隔壁開通は終了しており上室液と下室液は混合されていると思い込んだ。・看護師Aは看護師Bとのダブルチェック後にアスパラK注10ｍｌを隔壁の開通が終了していない下室液に混注し患者への投与を開始したが、製剤を投与する直前もビーフリード輸液の隔壁開通状況を確認しなかった。
2284	看護師Aは日勤で患者を担当していた。医師指示により16時からビーフリード輸液を投与するオーダーが出ていた。看護師Aは他患者に対応する合間でビーフリード輸液を準備して投与を開始した。その後、看護師B（夜勤）がビーフリード輸液の投与終了時に隔壁が開通されず上室液が残っていることに気が付いた。看護師Bは医師C（当直）に報告し、次の点滴に切り替えるように指示を受けた。	・看護師Aは、ビーフリード輸液は用事に隔壁を開通させてから投与する規格であることは知っていた。・看護師Aは、ビーフリード輸液を適切に準備して投与することを他の患者では実行できていた。・本事例では、看護師Aは、多業務の合間でビーフリード輸液を準備し、製剤を外装から取り出したことで準備は終了したと思い込み隔壁の開通を失念した。・看護師Aは、ビーフリード輸液は適切に準備されたと思い込んでいたため患者に対する投与を開始する際に隔壁の開通状況を確認しなかった。・看護師Bは勤務交代時にビーフリード輸液の投与状況を看護師Aと確認したが隔壁が開通されていないことに気が付かなかった。・人間は見たいものしか見ず聞きたいことしか聞かない性向がある生き物である。
2305	当該患者においてはピーナッツアレルギーの既往あり。アレルギーに関してはカルテにポップアップ記載あり。現在、不妊治療における凍結融解胚移植周期中。アレルギーの既往から、ピーナッツオイルの含まれる当該薬剤は禁忌になっていたが、当該薬剤において薬剤の内容変更がありピーナッツオイルではなくひまわりオイルを使用したものに変わったとの周知の後、新規変更薬剤が当院に入荷されていたため、今周期の凍結融解胚移植から当該薬剤の使用許可があり、オーダリングがあった。院内には、旧薬剤と新薬剤があったが、薬剤の外観、形状が全く変わらないため、混同しないように別々に保管されていた。薬剤の準備をした看護師が、準備の段階で新薬剤ではなく、旧薬剤で準備したことに気づかず、処方を担当した看護師がそのまま手渡した。処方を担当した看護師も確認を怠った。その後別の看護師から指摘があり、旧薬剤を渡したことが判明、患者に渡したものは…	・新薬剤と旧薬剤の保管について周知はしていたが、薬剤を準備した看護師はカルテに記載されているアレルギー情報について確認を怠った。・薬を渡した看護師も新薬剤が準備されているとの思い込みがあった。・新薬剤と旧薬剤は外観が全く一緒で区別がつかない状態であった。
2514	10：55看護師Aが患者の昼食前血糖測定を行い、ノボラピッド注フレックスペンを14単位でセットし、担当看護師Bに血糖測定結果とノボラピッド14単位をセットしたことを伝えた。11：05看護師Bは電子カルテの指示簿を確認し、昼の1単位を見るべきところ、朝の14単位を見て、そのまま患者に投与した。11：30看護師Bは血糖値を電子カルテに入力した際に前日の値を見て、1単位のところ14単位投与してしまったことに気づいた。看護師Bは当直医に報告し、30分毎の血糖測定を眠前まで実施すること、低血糖時は予測指示で対応すること、眠前のノボラピッド14単位注射は中止する指示を受けた。看護師Bは30分毎に簡易血糖測定を実施した。12：00血糖68mg/dL、12：35血糖54mg/dL、15：00血糖55mg/dL、18：11血糖59mg/dLと合計4階低血糖があり、50％ブドウ糖20mLを胃瘻から投与した。…	1.看護師Aがノボラピッドを準備する際に手順に則った行動をとらず、電子カルテで確認していなかった。2.看護師Aがインスリンの取り扱いが慢性になり、危機意識が低下し、思い込みで14単位を準備した。3.看護師Aは看護師Bに引き継ぐ際に、指示の確認をしていないことを伝えていなかった。4.看護師Aと看護師Bはインスリンのダブルチェックを行わなかった。5.看護師Bは電子カルテで指示確認する際に、指差呼称をしなかった。6.慣れで仕事をする組織文化の存在。
2566	胃穿孔の緊急手術のため、7：48患者がICUより手術室へ入室した。7：51に外科医師により全身痲酔導入が開始された。入室時担当していたのは前日待機当番の看護師2名だが、当番の交替時間にさしかかっていたため、当日の待機当番の看護師も呼び出しを受けた。8：00頃手術室へ到着すると、中央モニターでショックバイタルを示しており、8：05に当日当番の看護師2名が当該手術室へ入室した。患者は挿管されており、左末梢ライン1本、左橈骨Aラインが挿入され、bed head upの状態であり、看護師と外科医師が2本目の末梢ライン確保を試みていた。ABｐが40台であったため、麻酔担当医師に声をかけbed flatへ戻した。その後、左前腕で看護師が末梢ラインを確保し輸血（RBC）が開始された。（術前よりHb低下あり）輸液や輸血のポンピングや、昇圧剤（ネオシネジン）を使用しても血圧改善が見られず、ノルアドレナリン…	・前日、当該手術室の麻酔器点検に業者が入っており、その際に気化器のダイヤルを動かした状態になっていた。・当日、始業前点検を行ってから麻酔器を使用しているが、普段の始業時点検に、吸入麻酔薬のダイヤル点検項目は含まれていなかったためそのまま使用してしまった。・麻酔導入時から麻酔器の呼気吸入麻酔薬濃度アラームが鳴っていたが、他のアームと重なり気づけなかった。・消化管穿孔の手術という前情報によりショックバイタルの可能性が先入観としてあり、バイタルサインの違和感からのアセスメントが遅れたと考えられる。
2583	看護師は、患者Aに投与するテリパラチド皮下注射薬を準備した。看護師は、患者Bの部屋へ訪室しテリパラチドを皮下注射する患者だと誤認し、実施前に患者Aの名前を呼んだ。患者Bが「はい」と返答したので、テリパラチドを皮下注射した。その後、電子カルテ上で実施入力をしようとしたが、項目が見当たらなかったため、患者Aの皮下注射薬を患者Bに誤投与したことに気づいた。当直医に報告し、患者Bは経過観察となった。医師から、本人と家族に誤投与した事を説明し謝罪した。患者Aには、指示通りの皮下注射を実施した。	・患者確認の際に、看護師から患者名を呼びかけた。・患者にフルネームを名乗ってもらい、リストバンドで患者の同定をしなかった。
2588	ステロイド投与による糖尿病があり、インスリン投与にて血糖コントロールを行なっていた。しかし、ここ数日は血糖値が低く経過していたため、事象の発生当日朝に基礎インスリンであるランタスXR注ソロスターが朝15単位-昼0単位-夕5単位-眠前0単位から朝12単位-昼0単位-夕0単位-眠前0単位へ指示変更が行なわれた。その際に担当医が電子カルテから発行したインスリン指示書では、ランタスXR注ソロスターの用法欄は1日1回朝食直前が選択されていた。しかし、投与量欄は朝12単位-昼0単位-夕5単位-眠前0単位と印字されていたため、夕の5単位が手書きの縦線を重ねる形で消されており、右側に0と記載して修正されていた。夜勤の受け持ち看護師は、手書きの縦線を1と誤認し、右側の0と合わせて10単位と認識して夕分の投与を行なった。20時30分頃に投与2時間後の血糖測定を行ない、血糖は83mg/dLであった。21時頃に…	・インスリン投与の単位が手書きで修正されており、誤認しやすい状況であった。・インスリンを準備する際に看護師2名でダブルチェックを行ったが、両者とも指示書の投与量欄を10単位と誤認した。・インスリン指示書の投与量のみに注意が向き、用法の欄を見逃した。・前日までは朝夕食直前に投与しており、夕分も投与するものと思い込んだ。
2618	糖尿病のため血糖測定を毎食前に実施し、眠前にランタス注６単位を定期投与していた。血糖値によってランタス注の投与量の指示変更がされた。指示簿のコメント欄に「同日朝～夕 BSが120mg/dlを切る場合、2単位減らす（4単位）」とあった。その日のBS値は、朝食前110mg/dl、昼直前161mg/dl、夕食前174mg/dlであった。担当看護師は指示の内容を朝、昼、夕の３回とも120mg/dlを下回る場合が該当すると理解しランタス注を6単位準備した。ダブルチェックした看護師も同様に理解し、投与量の間違いに気づけなかった。就寝前に患者へランタス注を6単位投与した。他の看護師から一度でもBS値が120mg/dlを下回るなら、インスリン量を減らす指示なのではないかと指摘され発覚した。	インスリンの指示は院内で統一した指示となったいるが、今回は定期の指示に加え、コメント欄にフリーで追加入力された指示であったため、指示簿の内容がやや曖昧な表現であった。受け手によって指示内容の理解にずれが生じた。ダブルチェック時にも気づくことが出来なかった。
2655	10/3の11：10より、ハンプの持続投与が開始となる。流量1.5ml/hの指示であったが、5ml/hと指示に書いてあると思い込み開始してしまった。開始後の時間投与量の指さし確認および他のスタッフへの確認依頼はしておらず、準夜勤務者のラウンド時に発見となった。発見後速やかに指示である流量に直した。主治医に報告し経過観察となった。患者はノルアドリナリン持続注射5ml/hrで投与しており、医師の指示には、「sBP＜80mmHg続く時（直接・間接ともに）ノルアドリナリン持続注射１ml/hrずつ増量」の指示であった。ハンプ投与開始後、45 分経過した頃より、間接、直接血圧70/40mmHg台となり開始前より30～40mmHg程度の低下が見られた。患者はハンプ投与前も血圧の変動があったため、経過を追って観察し、45分後には徐々に上昇し始め、ノルアドリナリン持続注射増量条件に該当しなかったため増量せ…	指示内容をしっかり確認せず、思い込みで対応してしまったため。
2664	腹膜透析を行っている患者で、看護師が毎回配薬を行っていた。18時過ぎに、患者が「夕食後の薬がほしい」と希望したため、セットされていた配薬BOXを渡した。その後19時ころ患者から「これは何の薬でしたか。」と質問があり、他の看護師が薬剤の殻を見たところ、別の患者の内服薬が当該患者のBOXにセットされており、そのことに気づかず投与したことが発覚した。そのことを、医師へ報告し経過観察となった。内服して一時間ほど経過して嘔気が出現し、少量嘔吐。吐瀉物に該当薬は見当たらなかった。医師へ報告し制吐剤を使用した。	・ポマリストは毒薬であるため施錠管理の薬剤であり、毎回配薬としていた。配薬BOXに薬剤をセットする際に、セットするボックスの患者名を確認せずに薬剤をセットしていた。これを2名の看護師が同時にチェックしたためダブルチェックにならず、監査になっていなかったことから当事象が発生した。・投与時にPDA機器による患者認証が必要な薬剤であったが、患者と薬袋の患者名があっているかを照合する工程を怠った。
2720	看護師Aが夕食前に患者2名の薬を入れたトレーを持ち訪室した。各トレーの中には処方箋と薬剤が入っていた。配薬する前に同室の他の患者に声をかけられ、あわててそれぞれのオーバーテーブルの上に配薬した。その後、看護師Bが訪室し患者Xの食事介助を行った。与薬時、オーバーテーブルの上に置いてあった薬と処方箋の照合を行ったが、時間と薬の内容しか確認しなかった。隣で患者Yの食事介助を行っていた看護師Cから「患者Yのところに患者Xの薬がある」と指摘される。患者Xに与薬した薬の空薬袋を確認すると患者Yの薬であることが判明した。与薬時に名前の確認をしていなかった。	・与薬者ではない人が、薬を準備して患者のオーバーテーブルの上に置いた。・複数の患者の薬をまとめて持って、配薬した。・配薬中に他の患者に声をかけられて、作業中断があった。・他の患者に声をかけられたことで、あせりが生じた。・配薬時、患者の名前を確認しなかった。・与薬する看護師も与薬時に患者名を確認していない。・与薬する看護師は、すでに患者のベッドサイドに配薬してあったのでその患者のものだと思い込んでいた。
2726	本来は注射用水を注射すべきであるところ、滅菌精製水（非注射用途）を注射した。0.4ml程度、体内に入ったと推定された。	注射用水と滅菌精製水との違いを知らなかった。
2761	胃癌、肝転移、腹膜播種に対して抗がん剤治療を行っている患者。看護師A（夜勤）は看護師B（日勤）から患者には不眠の訴えがあるため必要時は不眠指示の使用を検討するよう申し送りを受けた。看護師Aが夜勤ラウンドで訪室した際に患者から不眠に対して薬剤使用の希望があり患者との協議で点滴注射を行う方針とした。20：53看護師Aは看護師C（同日の夜勤）と不眠指示のアタラックスP25mg+生理食塩水50mLをダブルチェックして調剤し患者に投与した。その後、看護師Aは休憩に入るための看護師D（同日の夜勤）に申し送りをしたが、看護師DからアタラックスPはアレルギー歴のある薬剤ではないかとの確認があった。看護師Ａが電子カルテのアレルギー情報を確認すると過去に皮膚症状が出現したことがあるとの記載があった。患者は就寝中だが有意なアレルギー所見はなく、翌朝のラウンド時にアレルギーの既往がある薬剤を使用したことを説明し…	・電子カルテの患者プロファイルにはアレルギー情報としてアタラックスPが入力されていた。・医師は不眠時対応としてアタラックスP25mg+生理食塩水50mLを指示していた。・看護師は指示簿指示からアタラックスP＋生理食塩水50mLを準備して患者に投与した。・指示簿指示に対しては電子カルテに搭載している処方エラーを防止するシステムは機能せず、アレルギー情報のある薬剤が患者に投与された。
2806	急患室看護師より「生理食塩水にヘパリンを混注する。ヘパリンが3管あれば足りるが病棟にヘパリンはあるか。」と申し送りで伝えられ、『生理食塩水500mL＋ヘパリンNa1500単位』の指示を『生理食塩水500mL＋ヘパリンNa15000単位』と勘違いしてしまった。病棟看護師と生理食塩水＋ヘパリン5000単位×3管をダブルチェックし、投与した。他の看護師と3本目の点滴を準備している際にヘパリンの過剰投与に気づき、主治医へ報告した。	・引継時の情報で思い込みが生じた。・病棟に於き定数しているもので調合し、薬剤部からの払い出しを行っていなかった。
2849	患者Xの部屋の入り口で内服薬をチェックし、入室直前に他患者からナースコールあり。対応後、患者Xの部屋に入室する際、患者Yの内服薬を手にして、与薬前の患者・薬剤の確認を怠り、誤薬した。	通常業務直前の緊急対応により、本来より注意しなければいけないところで次の業務（申し送り）が気になり、マニュアル通りの行動が出来なかった。
2873	前月△月17日2型糖尿病にて当院通院。入院前は、ライドデク配合注フレックスタッチ（超速攻型＋時効型）朝8単位を投与していた。自宅にて歩行器が下敷きになって倒れている所を発見され緊急搬送となる。BS53mg/dLのため低血糖の診断で入院となった。△月31日ペアの看護師は休憩に入っていた。受け持ち看護師は指示書とインスリンが入っている袋を3人分まとめながら、インスリン投与に回った。受け持ち看護師は、患者のベッドサイドに訪室し名前を名乗ってもらった。その際に休憩から戻ってきた看護師から声をかけられ、そのまま休憩中の引継ぎを実施した。引継ぎを終えた後、受け持ち看護師は伝票とインスリンに貼っているネームシールを確認せず、本来患者にインスリン時効型（グラルギン６単位＋ヒューマリンR4単位）ではなく、他患者に使用する時効型インスリン（トレシーバ44単位）を投与した。投与後、持効型インスリン（トレシーバ…	・受け持ちの看護師は他部署から異動してきたばかりのスタッフであり、インスリンに対する危険性の認識・知識が不足していた。また、午前中から退院患者の対応等で業務に追われており、ペアの看護師に業務に負担をかけているという思いがあった。そのため、12時頃にペアの看護師が休憩を終えて出てくるまでには、インスリン投与まで行おうと思い、指示書とインスリンが入っている袋を3人分まとめて持ちながらインスリン投与に回っていた。・業務中断した場合に業務中断カードの使用や、始めに戻り6Rを確認する手順を実施していない。・早休憩（11時～12時）、遅休憩（12時10分～13時10分）の役割分担が不十分であり、一人の看護師に業務負担がかかっていた。・認知症があり患者参画が難しい状況であったが、ベッドネームやリストバンドでの氏名を確認できていない。
2886	6時に看護師Aは患者X（ソルメドロール投与予定）と患者Y（ヘパリンナトリウム投与予定）のミキシングを実施。それぞれの生食には点滴ラベルが貼付されており、注射指示通りにミキシングを実施した。ソル・メドロールの生食には点滴ルートを刺して準備をしたが、実際はヘパリンの入った生食ボトルであった。もう一つの生食ボトルにはヘパリンが入っていると思い込み、ヘパリンアンプルのシールを貼付した。1時間後にヘパリンがなくなるため、看護師Bはミキシングしたヘパリンを受け持ち看護師Aから受け取り、病室前の台の上のトレイに置いた。患者Yのヘパリンを9時30分に、ヘパリンアンプルのシールが貼付されていた生食ボトルに更新した。16時30分に夜勤看護師へ患者Yの申し送り時に、ヘパリンではなく、患者Xに投与したはずの「ソル・メドロール30mg+生食ヒカリ50mL」と記載された点滴ラベルが貼付されているのを発見。ソル・メド…	・救命救急病棟などでは薬剤部でのピッキングがないため、担当看護師が薬剤を取り揃え、注射ボトルに「注射ラベル」と「患者ラベル」を貼付し、カルテの点滴指示画面を看護師2人（薬剤師の場合もある）でダブルチェックを行った後、ミキシングを行い、注射ラインを接続する。その後ベッドサイドで患者バーコードをポケットチャートで認証し投与する。輸液ポンプを使用する薬剤はその際看護師2人で、カルテの指示画面で流量指示を見て投与する流れが通常行われる。・救命救急のGAIAシステムでは、薬剤ラベルには患者バーコードが一緒に出ないため、通常は別に患者バーコードが印字された「患者ラベル」を出力し、注射ボトルに貼付して、ベッドサイドでポケットチャートを用いて患者のリストバンドで照合している。今回、他の看護師がミキシングした薬剤が患者の部屋前の机に置いていたから患者の物と思い込んだため、ポケットチャートで患者確認をしなか…
2910	14:51からヨンデリスを投与開始する。生理食塩液500mL+ヨンデリス1.8mgを注入時間24時間と指示あり。注射箋指示は投与速度「20.8mL/H」と印字されていたが、担当看護師は「208mL/H」と見間違えて輸液ポンプに「208mL/H」とセットした。他看護師とダブルチェックを実施して、「208mL/H」で投与を開始した。退室前にベッドサイドで全身状態の確認はしたが、輸液ポンプの作動確認はしなかった。16:20 担当看護師が訪室し、点滴残量が少ないことを疑問に思い、注射ボトルに印字してある流速と輸液ポンプの流速が違っていることを発見し、10倍速投与が判明した。ヨンデリスは心毒性があり、半減期が103時間と長く、急速投与による副作用の出現が懸念され、観察目的で集中治療室に入室した。	・ダブルチェックの手順逸脱。病院としてのダブルチェックは、二人時間差法（看護師Aが処方箋を見て、薬剤と一致しているか確認。時間を空けて看護師Bが同様の手順で確認）、または一人時間差法（看護師Aが処方箋を見て薬剤と一致しているか確認。時間を空けて看護師Aが同様の手順で確認）を推奨している。しかし今回は、ダブルチェックを実施したと看護師2名は言っていたが、実際の行動は担当看護師がベッドサイドで確認し、ダブルチェックを依頼された看護師は隣の患者のベッドサイドで目視で確認していた。・電子カルテ上の指示が見にくい。数字の印字が半角であるため、小数点が見にくかった。・B担当看護師の業務過多（ダブルチェックの手順逸脱を誘発）。午前中に状態変化の患者がいたため午後に多くの業務が残っていた。そこに手術患者の出床の連絡が来て、抗がん剤投与の時間が重なってしまい担当看護師は焦ってしまった（手術出床の経験が今回…
2926	患者がくも膜下出血に由来する心肺停止状態となり、CPRが開始された。医師からの「アドレナリン1mg iv」の指示を、看護師Aは「ノルアドレナリン1mg iv」と聞き間違え、ノルアドレナリン1mgを準備し側管から静注した。看護師Bが使用後の空アンプルを見て、誤投与が判明した。	・心停止のアルゴリズムや急変時対応について、看護師の経験不足や知識不足があった。・看護師Ａは、救急蘇生の場面で、多くのスタッフの声などで、指示が聞き取りにくかった。・医師の薬剤指示に対して、看護師は「ノルアドレナリン1mg ivします」と声出しして実施したが、他のスタッフによる確認や承認が適切に行われなかった。・救急カートには、プレフィルドシリンジ「アドレナリンシリンジ注」を配置している。アドレナリンシリンジ注とノルアドレナリンシリンジは隣に配置されている。
2927	19時頃SPO2低下あり、痰詰まりによる挿管チューブの閉塞があり、カニューレ交換後、人工呼吸器を再開させた後だった。同日23時頃SBP58-60/ｍｍHgへ低下、担当看護師が休憩中であったため、当事者は担当看護師に対応を確認。当該科当番医に連絡するよう指示を受けた。当番医に外線連絡すると、ドパミンを投与開始するよう外線で口頭指示を受けた。流速について医師に確認すると、流速について見当がつかないとのことだったため、ドパミンのパッケージ上に記載されている体重による投与量の表を読み上げた。体重50kgでは3.0μｇ/kg/minを記載されていた。そのため、医師とは3.0μｇ/kg/minで投与するよう指示を受けたが、医師も迷っているようであった。一度薬剤師にmL/hでの流速を確認し、薬剤師に確認した投与速度でドパミンを投与するよう指示を受けた。薬剤当直に連絡し、患者の現在の状況と、体重50kg…	・当事者看護師は焦った状況にあり、投与速度に疑問に思ったが医師と薬剤師に確認したという安心感があり、指示通り投与してしまった。・当事者看護師と外線連絡に対応した医師はドパミン投与に不慣れであった。ドパミン投与速度の換算表の見方がよくわからなかった。知識が不足していた。・当事者看護師は、薬剤師に投与速度を確認した後に、医師にも投与速度を報告すべきだった。・外線対応した医師は、投与量に対する相談は当直医師へ行うことが適切であった。
3036	輪状甲状膜切開キット挿入術前に、プロポフォール3mLワンショットの医師指示があった。担当看護師はプロポフォール1アンプル（20mL）全量投与と思いこみ、15mL投与したところで他看護師と医師が気づいた。患者は血圧70mmHgに低下、SpO2 90前半に低下したため循環作動薬の増量とNPPV装着となった。	・担当看護師はいつもワンショットの場合、投与分しか準備しないためシリンジ内全量投与すると思い込んでいた。・何mL投与するのか、医師指示を確認しなかった。
3071	0歳7か月男児へのインフルエンザ予防接種において、1回量1mLシリンジで0.25mL皮下注射するところ、同じトレイに用意していた家族分のインフルエンザ予防接種（1mLシリンジで0.5mLを）単位間違えて皮下注射してしまった。その後、このワクチンが1歳未満に推奨されていないことが判明した。	・家族3人でインフルエンザ予防接種に来院。・当院では家族単位でトレイに注射器を用意していた。・医師の診察後、看護師が家族の意向を聞いて順番に接種。幼児、当該男児の順で接種した時に確認不足のため男児の注射器を間違えて1mLシリンジで0.5mL充填したインフルエンザワクチンを誤接種してしまった。・直ぐに気付き医師に報告し母親に謝罪し、保健所に指示を確認してその後の男児への対応と経過観察に注意して夜間の対応も医師と24時間常に連絡ができるように体制を整えた。・幸いこのワクチンによる副反応等身体への異常は認めなかった。・小児医療センターの予防接種担当医の方にも今回の症例を相談して対応した。
3104	20：34に看護師AがXベッド患者の血液ガス分析測定を行った。検査結果の伝票を持った状態でYベッドのせん妄患者の行動観察を行い、Yベッド患者の看護カートの上に置いてしまった。23：30、看護師BがYベッドに置いてある血液ガス伝票をYベッドの患者の測定結果と思い込み、看護師Aと看護師Bでカリウム値が3.3mmol/Lであることを確認した。看護師Aは当直医師が歩いているところを追いかけて報告を行い、Yべッド患者のカリウム補正の口頭指示を得たが口頭指示書に記載をしなかった。その際、医師に血液ガス伝票を見せていなかった。その後、看護師Aは近くにいた看護師Cとカリウム値の確認を行い、薬品のみ口頭でダブルチェックを行い、Yベッドの患者にKCLの補正を施行した。勤務交代時に深夜の看護師からKCL補正について質問があり、補正量の1/2を投与した時点で患者誤認に気がついた。	看護師AはYベッドのせん妄患者の行動が気になり、無意識にXベッドの血液ガス伝票をYベッドの看護カートに置いてしまった。看護師BはYベッドに置いてある血液ガス伝票がYベッドのものであると思い込み、名前の確認を行わなかった。看護師Aは看護師Bに指摘された際に、Yベッドの患者は検査を実施していない事実を思い出すことができなかった。看護師Aは医師が歩いているところを追いかけて報告をしており、血液ガス伝票を見せていない。同部署では血液ガスチャートを使用しており、血液ガスデータを転記していた。
3140	看護師Aが持続静注更新のためドパミン塩酸塩を50mLシリンジに吸い上げ準備した。病室で患者のケアを行っていた看護師Bにドパミン塩酸塩の更新のお願いをして手渡した。流量については継続のため伝えなかった。点滴の際、薬品に注射ラベルを貼付することになっているが、手渡したシリンジには薬剤名・流量等示したラベル等の貼付はされていなかった。看護師Bは持続静注更新を行うのは初めてであったが一人で実施した。更新を行おうとシリンジポンプの電源を落とした。電源を入れ直し、流量セット時に3mL/hにしなければならなかったところ、思い込みで50mL/h（約17倍量）で開始した。数分後、心拍と血圧の上昇に気付き、おかしいと思い看護師Aに報告しダブルチェックを依頼。一緒に患者観察、確認したところ、シリンジポンプの流量が違っていることに気づいた。急速投与発見時、積算6.4mLとなっていた（積算より約7分間急速投与が起…	・手渡したシリンジにラベルが貼付されていなかったことについては、当該看護師はシリンジポンプを使用する状況が少なく、注射ラベルが貼付されていないことに対する認識がなかった。状態により流量を細かく変動していたため、他看護師もチェック表で確認しており、ラベルが貼付されていないことへの意識が薄かった。・抗生剤開始時のシリンジポンプの使用は普段から行っており経験があったので大丈夫だと感じた。持続静注更新は初めての作業であった。・ハイリスク薬の準備、投与実施時はダブルチェックで行うことが手順として「 １患者１トレイで準備し、電子カルテの指示画面と注射ラベル・注射箋と突合しながら、患者名・薬名・用量・単位を復唱し確認する。確認・準備は原則として注射実施者が行う。」と記載されていたが、レッドゾーン内に一人で入っており、病室外からシリンジをもらい受けたため投与実施時にはダブルチェックしないまま単独作業を行…
3177	13時14分抜管となった。抜管後ボスミン吸入予定であったがオーダーがなく、口頭で「アドレナリン1mgのアンプル」と指示された。医師と確認し、アンプルから0.2mLと生食2mLを混合した物を吸入した。16時オーダーから払い出された物はノルアドレナリンであり、使用した薬剤が違うことに気付き発覚した。	・救急カートにボスミンは配置されておらず、引出し1番手前の右側にノルアドレナリン注1mg、引出し中央部にアドレナリン注0.1％シリンジが設置されていた。・看護師はアドレナリンとノルアドレナリンを同じ作用と思っており、作用を理解せず救急カートから手にした。
3187	準夜帯にトイレ内で転倒し頭部と膝を強打、CT施行し経過観察となっていた。担当看護師が休憩中に、左足首が痛いとのナースコールあり、常備薬のロキソニンパップを貼付し経過観察をしていた。担当看護師が休憩から戻りアレルギー登録を確認し事故の発生に気が付いた。以前より、アレルギー登録にロキソニンパップが記載されていたため、医療者が本人に確認をしたようだが記憶にないと言動があった。	アレルギー登録の確認を怠った。
3206	十二指腸腫瘍に対し、腹腔鏡下十二指腸局所切除術施行した患者。術後はHCUを経由し、手術翌日の日勤帯に病棟へ帰室した。薬係の看護師が20時頃に他患者のエスワン3錠を誤って当該患者へ配薬、内服介助を行った。内服の翌朝、当該患者のベッドサイドに他患者の薬袋とユニパックに入ったエスワンの空のPTPシートが置かれているのを夜勤看護師が発見、誤薬が発覚した。	・患者に名乗ってもらう、リストバンドを確認するなどの患者確認を怠った。・患者Aと患者Bの病室は違っていたが、名字の1文字が同じであり、患者Bの内服薬を患者Aのものと思い込んでしまった。・患者Aに対して患者Bの名字を呼びかけたら「はい」と返事をしたため、疑問に思わず患者Aと思い込んでしまった。・患者確認を怠ったため、薬袋の患者名が違うことに気付かなかった。・術後1日目に抗がん薬内服を開始する、エスワンを開始するということに疑問を持たなかった。
3213	患者は、COVID-19陽性で緊急入院され、人工呼吸器管理となった。9年前に生体腎移植を施行しており、入院前はネオーラルCapを内服していたためサンディミュン5mL＋生食45mLを0.2mL/hで投与に変更していた。さらに20％アルブミン50mL×2V投与の指示があり、１Vをそれぞれ50mLシリンジに吸い上げ2本準備した。受け持ち看護師Aが1V目を指示通り100mL/hで開始し、休憩交替のため看護師Bに終了後2V目の投与を依頼した。患者名と薬剤名が記載されたラベルを貼付したサンディミュンが入った50mLシリンジが同じ場所に置いてあった。看護師Bが2V目のアルブミンを投与開始した。その後、看護師Bは他の患者の対応に入るため、看護師Cに終了時の認証を依頼した。2V目の終了アラームが鳴ったが、この時、引継ぎがうまく行われておらず看護師Cは、1V目の終了と勘違いしていた。そのため、残っていた50…	・手順を遵守せずに、アルブミンの投与開始時の実施認証と終了時の終了認証を2Vまとめて行っていた。・異なる薬剤を同じトレーに入れて置いていた。・看護師A、B、Cと引継ぎされる途中で、引継ぎが上手くいかなかった。
3289	当該患者は不妊症における採卵を目的として今周期排卵誘発を開始するため、新規取り扱いのレコベル皮下注ペンの処方を受けた。皮下注射を自己注射で行うため、担当看護師が薬剤をダブルチェックで確認後に患者指導を行った。注射の実際をみてもらうため、当該薬剤のデモの注射器で指示単位を設定し、患者にも同時に指示単位を患者本人が使用するペンで単位設定を行った。その後注射部位を確認するため、注射器を机上においた。患者も同様に机上におき患者腹部を露出後消毒した。先に担当看護師がデモの腹部にデモ注射器で打ち方を見せたところ、デモで見せた注射器が患者本人用の薬剤の入った注射器であることに気づいた。	・新規取り扱いの薬剤について、知識の不足と精神的な緊張があった。それにより焦りがあり、確認を怠った。・実際に薬剤の入った注射器とデモの注射器が酷似していた。
3303	延髄血管芽腫に対して開頭腫瘍摘出術後、JCS300～200の意識障害となった。血圧低下のため、イノバン6mL/h、ノルアドレナリン1mL/hをCVから投与していた。CV包交と点滴ライン交換を同時に実施した際、5～10分程度、点滴の投与が中断されたため、SpO2低下やHR低下し一時心停止したが、昇圧剤を含む点滴を再開し改善した。	・担当した一般病棟2年目の看護師が、カテコラミン製剤が循環動態に影響が大きく、生命予後に重大な影響を及ぼす薬剤であるとの知識が不足していたことが要因である。
3450	腹腔鏡下胃切除術後の患者。鼻腔にEDチューブを留置し、栄養剤（エレンタール）を投与していた。2時に巡回した看護師が、患者は入眠中だが、EDチューブが抜去され、上半身が栄養剤で濡れているのを発見。当直医に確認の上、再留置はせず、朝になってから再度指示を仰ぐこととなった。5時30分ごろ、朝のラウンドで看護師が訪室した際、収縮期血圧160台、心拍数120回/分前後、体温37.9℃で呼びかけへの反応は昨晩よりも明らかに遅かった。顔面紅潮、一過性に両上肢の震え、苦悶表情あり、当直医に報告。当直医は低血糖の可能性を考え、血糖値測定したところ、20mg/dL以下（検出限界以下）であった。この時点でヒューマリンを中止していなかったことに気づいた。すぐにヒューマリンを中止し、50%ブドウ糖液20mLを静注。その後、血糖値の再検、追加の50%ブドウ糖液20mL投与、メインの輸液をソルラクトから5%ブドウ糖液…	看護師は、栄養剤中止時にインスリン持続投与も中止する必要があることを知識として知っていたが、他のことに気を取られてしまい、中止することを失念していた。
3597	夜勤帯で2人麻薬の受領を同時に行い、病棟に2人の患者の麻薬が金庫に入っていた。この時点で施用表とアンプルが交差してしまった可能性が高い。1人の患者（オキシコドン）は夜間死去し、日勤看護師と病棟薬剤師は施用表とアンプルが合っていることを確認せず、受け渡しを行った。オキシコドン伝票で中身はモルヒネを返納。薬剤師はアンプルが使用されていないことを確認したが、施用表との確認はしなかった。11時モルヒネ投与患者の残量が終了し間際で受け持ち看護師は、焦って電子カルテでの確認・アンプル準備時のダブルチェックを行わず準備を行い、シリンジに薬剤を吸い上げた状態でペアの看護師と確認を行い、薬剤の交換を行った。本来モルヒネを投与するところオキシコドンの投与となった。その後アンプルを返納時に、施用表とアンプルが異なることに気づき、麻薬の誤投与が発覚した。	1.注射麻薬をオーダー画面で確認をせず、薬剤を準備した。準備時、施用票の指示薬は「塩酸モルヒネ」であるが、施用票にオキシコドンがセットされていたので、オキシコドンを吸い上げ準備してしまった。塩酸モルヒネであると思い込んでいた。2.各勤務時の申し送りの時には、看護師はリーダー同士の2人で、薬剤師はシングルで麻薬の施用票と薬品をチェックするはずだが、中身を確認していない。
3645	右内頚静脈CVカテ（トリプルルーメン）挿入中の患者。ルート1：ヘパロック中（側管注射用）、ルート2：ハンプ（単独投与指示）、ルート3：KCLシリンジとフロセミドが併用持続注射中であった。夜勤帯にスルバシリン1.5g2V+生食100mL/H（18時0時6時）とハロペリドール（5mg）0.5A+生食50mL（100mL/H）（21時9時）の投与指示があり、看護師Aが看護師Bと注射作成を行った後に、ルート3より指示時間帯に投与した（5回）。9:30、日勤者のラウンド時に、KCLルートに終了したハロペリドールのルートとポンプが接続されていたことより、時間指示の注射薬をKCLのルートを使用して投与したことが判明し、側管注射によってKCLが早送りとなった可能性を指摘された。	・ルートには、「メイン」「KCL」等のラベル表示がされていた。・時間注射は、循環動態への影響を最小限にするために、ヘパロックルートを選択し投与すべきであったが、当該部署経験が浅く、特殊薬投与時の輸液管理や投与ルート選択に関する知識が不足していた。・指導的立場の看護師Bによる期間注射開始時の確認や指導が不足していた。・抗菌薬や時間注射投与ルートについて、指示が明確にされておらず、正しく引継ぎが行われていなかった。
3707	・リベルサス錠を1錠のところ2錠服用した事例。リベルサス錠3mg 1錠分1（起床時）で服用中の患者。リベルサス錠は吸湿性が高いため、シートには2錠ごとに切り離せるミシン目が横一方向に入っており、ミシン目以外の場所で切り離さないよう添付文書及び、包装シートに記載されている。入院時、薬剤師が持参薬の確認を行った際に自宅ではミシン目以外で１錠ずつ切り離して管理していることが分かった。薬剤師は、患者にミシン目以外では切り離せない旨の説明を行い、看護師と情報共有を行った。入院中の院内処方で、リベルサス錠3mg 1錠分1（起床時） 2日分の処方がなされたが、看護師は1日分（1錠）に切り離すことが出来ないため２錠を自室ロッカー上の配薬タワーに置き、起床時に看護師が配薬タワーから出して、1錠のみを直接服薬してもらう予定としていた。起床時の採血で訪室した際に、自己にて2錠内服したことが発覚。その時点で血糖…	1.リベルサスの包装シートは横一方向にのみミシン目が入ってるが、吸湿性の問題で包装シートを縦に半分に切って１錠ずつの状態にしないように注意書きがなされているため、患者に１回毎に配薬する際は、まとめて２錠ずつしか配薬できない。2.患者は、入院前から他院で処方されリベルサスを内服していたが、日頃は、本来切ってはいけない包装シートを縦に切り、１錠ずつのかたまりにして、管理していた。
3718	４年目の医師が処方を入力した。ヒューマリンＲ１００単位/生食２０ｍｌ、１.５ｍｌ/ｈ。指示簿にはヒューマリンＲ２０Ｅ/２０ｍｌと入力していた。薬剤師は過量投与に気づかずに払い出した。看護師は準備の際ダブルチェックをした。病棟看護師Ａ（１９年目）と看護師B（２３年目）２人でカルテの処方を確認すると、「ヒューマリンＲ１００単位、生理食塩液２０ｍｌ１Ａ、投与速度１.５ｍｌ/ｈ」となっていた。通常の５倍の濃度であるためおかしいと感じ、投与中のシリンジに貼付されているシールの記載を確認したが、確認したつもりで確認できていなかった。濃度が濃いとは感じつつ、処方指示であり指示通りヒューマリンＲを調整した。その際、疑問に感じた事を当直医に確認しなかった。担当看護師が休憩に入るため、ヒューマリンＲの交換を依頼されカルテで患者認証を行いヒューマリンＲを交換した。交換した際にシリンジに貼付されていたシールは確…	・通常の濃度より５倍も濃い濃度であることに疑問を持ちながら、医師に確認せず処方指示だからとそのまま調整し投与してしまったこと。・投与中のシリンジに貼付されていたシールの記載内容を確認したはずが、思い込みから確認になっていなかったこと。・インスリンは払い出しの際、ヒューマリンＲ注１００単位/ｍｌと表記されたシールがついてくること。
3766	患者Xは苗字は違うが名前の同じ患者Yと同室であった。担当看護師は患者Xの昼食後薬の準備を病棟看護師とダブルチェックして行った。薬はユニパックに入れて準備をした。担当看護師はデイルームで患者Xの食事介助を行っているリリーフ看護師に昼食後薬の入ったユニパックを手渡し与薬を依頼した。担当看護師は、リリーフ看護師が与薬している最中に患者Yの薬を手渡したことに気が付いた。すぐに内服を止めたが、すでにアルファカルシドールカプセル0.5μg1錠を内服させてしまっていた。	・担当看護師とリリーフ看護師は薬の受け渡しの際、患者の名前を確認しなかった。・リリーフ看護師は患者Xにリストバンドが巻いていなかったため、担当看護師のいう患者Xと思い込んだ。・リリーフの看護師に業務を依頼する際は引継ぎを確実に行い安全性を考慮して業務依頼する。
3830	当該患者はベトナム人。日本語話せずコミュニケーション困難状態。通訳を介しての医療提供となった。採卵における排卵誘発のための自己注射指導行う。コミュニケーション困難にて当該薬剤に関しての処方はあらかじめ院内処方でとの打ち合わせがあった。カルテの処方内容を確認後、院内処方で注射指導実施する。会計終了し帰宅したのち通訳から電話連絡あり、処方箋でもレコベルの処方があったが間違いないか問い合わせあり重複処方されていたことが発覚した。翌日患者本人に薬局に返品してもらった。	患者がベトナム人で日本語が通じず間違いの無いよう注射指導を実施することに集中してしまい、カルテ内の院内・院外処方についての確認がおろそかになってしまった。
3851	フリー係りである看護師Aは、0時更新になる輸液の準備を行った。輸液にはKCL混注の指示があり、点滴台に輸液をつるした状態でKCL10mEg1Aを混注した。その後薬液を十分混和することなく輸液ルートを接続した。患者の担当である看護師Bは、準備された輸液を持って患者の部屋を訪れ輸液を更新したが、すぐに血管痛を訴えたので中止した。その後違う場所にルート確保を行い、輸液を開始したが、同様に血管痛を訴えたので中止した。主治医に血管痛があることを報告し、0時更新の輸液は一旦中止になった。その後輸液とルート内の薬液の色が濃淡であることに気づき、KCL混注時の混和が不十分であることがわかった。	・感染面から病棟の点滴台は撤去されていたが、外科病棟だけは輸液の数が多く、休日はフリー係りが輸液の準備と輸液の実施を行うため、点滴台は撤去されずにそのまま使用していた。・看護師AはKCＬが危険薬であることは認識していたが、業務に追われKCL混注後の混和確認を怠った。
3915	ワゴン車に経管栄養を注入する患者の薬7人分を載せていた。薬は患者ごとに処方箋と一緒にトレーに入れていた。病室入口で薬を溶解（簡易懸濁法）。7名分の薬を1～2名分ずつ溶解し、溶解した分から患者のベッドサイドに配った。簡易懸濁ボトルと空薬袋は処方箋と一緒にトレーに入れていた。最後の薬が患者Xと患者Yの薬で、トレー2名分（トレー内に内服と処方箋を入れ）を両手に持ってベッドサイドに配った。簡易懸濁ボトルにて胃瘻チューブから与薬した。与薬後、簡易懸濁ボトルをトレーに戻した際、トレー内に別の患者の処方箋があり患者間違いであったことに気づく。トレーを配ったときと与薬直前に処方箋と患者が一致しているかの照合をしていなかった。	・1名分ずつベッドサイドで内服を溶解せずに、7名分も載せたワゴンの上で溶解していた。内服を溶解した患者から1名分ずつ配薬せずにトレー2名分（トレー内に内服と処方箋を入れ）を両手に持って配薬した。・配薬時に処方箋と患者確認をせずに、患者の床頭台においた。間違えることに疑いを持たなかった。・与薬時に処方箋と患者確認をせず、与薬した。与薬確認動作を怠った。
3997	退院時アクテムラは中止薬であることを薬袋に記入し説明した。その他の自宅で継続する内服薬についても説明した。中止薬を継続する薬剤と一つの袋へまとめて渡した。10日後のリウマチ・膠原科再診にて中止薬の説明はなかったと家族が訴えていると外来担当医師より連絡があった。	・薬は夫が管理していたため退院時に中止薬には中止の表記をして夫へ説明をした。・中止薬と継続薬はそれぞれ袋へ入れて説明した。・説明の最後に家族より薬剤を袋へまとめて欲しいと訴えあり、小分けにしてあった薬を1つの袋へ入れた。・退院後薬剤がまとまって入っていたため中止薬という認識がなく、中止の注射薬を使用した。・中止薬には中止の表記をしていた。
4072	慢性腎臓病で透析クリニックで血液透析中の患者。頭痛および視野違和感が持続するため救急部受診。頭部CTで脳出血を認めたため、脳神経内科でSCU入院となる。医師は透析病院からの診療情報提供書からシャント閉塞に対して処方されていたバイアスピリンを中止としその他の必要な薬剤を院内処方（臨時処方）でオーダし、SCU看護師と患者へ病院で処方した薬剤を服用するよう伝え、カルテにも記載した。入院翌日 14:00頃 SCUより病棟へ転床。転床時、院内処方された薬剤と、患者持参薬（バイアスピリン含）はSCU看護師から病棟看護師へ引き継がれ、担当看護師は転床後、内服薬は自己管理とし内服継続とした。入院後3日目 病棟薬剤師の初回面談時、患者より「バイアスピリン飲んでる。前（SCU）は、看護師さんから渡された薬だけ飲んでいたけど、今（病棟）は自分で管理になったので今までの薬をちゃんと飲まないとと思って自分の薬（持…	・患者入院時の持参薬確認はしたものの、預からずに、院内処方で内服開始された。・病棟転床時に、病状軽快していたため、内服薬自己管理と判断した。持参薬ありを確認しなかったため、看護師は院内処方を内服してくれるものと思い込んだ。・患者は、持参薬を持っていたため、それの全てを内服開始してしまった。
4089	上行結腸癌術後、腸炎・カテーテル感染の疑いでICUに入室中の患者。繰り返す徐脈と血圧低下に対し、ボスミン1mg＋生食19ml組成の薬剤を1回量：0.5ml投与する指示を受けた。薬剤を準備、ダブルチェックをした後、薬剤認証をPC上で行い、確認画面で薬剤と注射ラベルを指示簿と照らし合わせて指さし確認をした。薬剤組成、投与ルート、投与方法について確認したが、投与量を見落とした。その後も投与量を確認せず、ボスミン1mg＋生食19mlを全量投与した。投与直後より、血圧200mmHg、脈130回/分まで急上昇し、他看護師から投与量について尋ねられ、投与量が指示と異なることに気付いた。直ちに医師に報告し、投与中であったドブタミンを減量し、緩やかに血圧、脈拍低下した。30分程度で血圧92/34mmHg、脈拍96回/分となり、経過観察となった。	・患者が徐脈、血圧低下を来たしており、焦っていた。・全量投与で良いと思い込みをしていた。・ICU部門システム上では1回投与量が入力されていたが、注射ラベルに1回投与量が印字されず、認証時に投与量を確認しなかった。・希釈したカテコラミンの投与が初めてであったが、確認しなかった。
4139	高カロリー輸液交換時、輸液の総量の誤認により、輸液ポンプの流量設定を誤認した。エルネオパNF1号1000mL＋ラクテック500mL＋アスパラギン酸40mLであったが、当日、EL3号500mLが加わった。総量2040mLであるが、2540mLと誤認し流量を設定。Wチェックせずに輸液ポンプを開始した。9時間後の20:00に夜勤者が設定量が多いことに気が付いた。	輸液ポンプ開始時のWチェック、日勤終了前のセルフチェックの未実施。
4177	骨髄検査目的で日帰り入院の幼児。骨髄検査予定のため、鎮静目的でソセゴン(15mg/1mL) 0.4mLと、ラボナール注(0.5g) 1A＋生食20mL 1Aのオーダーがあった。通常、病棟で検査時に使用するラボナールは（１）ラボナール1A＋溶解液20mL （２）（１）の薬液4mL＋生食16mL 合計20mL （３）（２）の調製液に「5倍希釈」と記載 （４）残りの薬液をシリンジにとり、シリンジには原液と記載し、患者氏名も併記する手順で調整することとなっている。今回、看護師Aがラボナール溶解後の薬液4mLと生食で計20mLに5倍希釈し、看護師Bに確認を依頼した（この時点でシリンジは無記名）。そのシリンジを看護師Bが確認し、看護師Aにシリンジが戻された。看護師Aの手元には、いずれも無記名の「ラボナールの原液16mLが吸われた20mLシリンジ」と「ラボナールの生食5倍希釈液20mLが調製された20…	・当院のダブルチェックは、2人連続型を推奨しており、薬剤の調製は以下の手順に従って実施している。(1)輸液調製の手順（※3)は部署配置薬使用時に実施）1)1人目が認証機器で調剤確認の画面を表示させる。2)1人目が認証機器を使用して注射ラベルのQRコードを読み取り、指示内容が変更されていないことを確認する。変更がなければ、注射ラベルの薬剤名、使用量を確認し、薬剤（物）と照合する。3)1人目と入れ替わる。2人目が認証機器の画面に表示された、薬剤名、使用量を確認し、薬剤（物）と照合する。相違がなければ確認登録を行う。4)その後、1人目が調製する。(2)全量投与以外（0.5Vなど）の薬剤を調製する場合の手順（上記確認後に実施）1)1人目が注射薬ラベルに記載された必要量をシリンジに準備し、注射薬ラベル、アンプル等と一緒にトレーにのせる。2)2人目はトレーを受け取り、シリンジに準備された薬剤の量と注…
4189	ストーマ閉鎖術後の患者。糖尿病の既往があり周術期はスライディングスケールで血糖管理を行っていた。11時30分に看護師A（担当）は患者に食前の血糖測定を実施し、血糖値がスライディングスケールに抵触したため、看護師BとダブルチェックをしてヒューマリンR4単位を準備した。昼休憩のため看護師Aは看護師CにヒューマリンR投与を依頼する申し送りを行い、看護師Cは病棟マップに「ヒューマリンＲ4単位を皮下注射する」と記載したが、準備されたヒューマリンRの容器には患者名は記載されていなかった。12時頃に看護師Cは患者のもとを訪室し、「〇〇さんお待たせしました。食前の血糖値が高かったため血糖をさげる薬を使用します。ヒューマリン4単位です」と伝えると、患者は「はい」と返答した。看護師Cは患者にヒューマリンRを皮下注射したが投与前に患者をフルネームで確認することは怠った。12時20分ころ、患者から「インスリンか…	・看護師Cは薬剤の投与前に患者にフルネームで名乗ってもらわなかった。・看護師Cは薬剤の投与時に患者のリスト場バンドを確認しなかった。・ヒューマリンを準備した看護師と投与した看護が違っていた。・準備された薬剤のシリンジに患者名と薬品名は記載されていなかった。
4203	直腸癌にて加療中、代謝性アシドーシス、高Ｋ等で病棟に入院中であったが、予兆なくＣＰＡとなりＲＯＳＣ後にＩＣＵに昨夜入室し管理されていた。癌に対しての合併症については入室前よりＤＮＡＲの方針であったが、感染等による回復が望める急変時はｆｕｌｌ ＣＰＲであった。一方で、昨夜からの状態の変化や様子から生命の維持は困難であるとの医学的な判断がされ、本日早い段階で家族に対して説明しＤＮＡＲ等の方針を決定することとなっていた。当日の受け持ち看護師は、１年目看護師であり向かいの部屋の患者（カテコラミン多量、急変の可能性高）と２床持ちをしていた。受け持ち看護師は、１０ｍｌ／ｈで投与されていたノルアドレナリンが残量７～８ｃｃとなったため、１１：０６に部屋を訪室して重症系システムにて認証を行ない、マニュアルに則り空流しを開始した。その後一旦部屋を離れたが、１１：２５に再度訪室してその他の点滴の投与や記録を行…	・ノルアドレナリンを交換しなければならないと把握しており、交換のためのマニュアルに則った方法をとったが、多重課題により忘れていた。・モニターのアラーム設定が行えておらず（ｓｙｓの下限アラーム）、低下した際にアラームが鳴らなかったため発見遅れた。・カテコラミンの交換手順はＩＣＵマニュアルとして確立されていたが、どのぐらいの残量になれば「空流し」を始めるか明記されておらず、看護師の裁量によるものとなっていた。・多量の薬剤が投与されている中で、特に循環作動薬などにおいて、残量の把握をどのように行なっていくのかについて確立しておらず、看護師の裁量によるものとなっていた。・繁忙により、スタッフのバックアップ体制を安全に確保することが不可能な状況であった。
4230	19時30分 医師はヒューマリンRを処方しヒューマリンRを手にもって病棟に来棟。看護師にヒューマリンRを見せながら、対面で「ヒューマリンRを0.5ｍｌと生食で50mlにしてシリンジポンプで10mlフラッシュして、5ml/ｈで開始」するよう指示を出す。投与後は30分毎に血糖測定をするよう口頭で指示をした。看護師は「ヒューマリンＲ0.5Ｖと生食で50mlにして、10mlフラッシュして5ml/h、30分毎に血糖測定」とワークシートに記載し主治医に対面で復唱。復唱に対し医師は「はい」と返答する。19時35分 看護師は他の看護師とワークシートで指示を確認し、50mlのシリンジでヒューマリンRを5ml吸い、生食と合わせて50mlになるよう調剤した。シリンジにヒューマリンR500単位と生食でtotal50mlと記載。19時43分 医師は指示簿に「ヒューマリンR50単位をバイアルから吸って、生食49.5…	・指示が正しく伝わらなかった（対面で口頭指示が行われた）。・指示が単位数ではなくmlで伝えられたため、インスリン専用注射器を使用せず注射器で調剤されたことにより間違いに気づけなかった。・インスリンに関する知識不足（高血糖なので高濃度のインスリンが投与されると看護師は思い込んだ）。
4309	患者の希望により、左上腕にレパーサ本体を貼りスタートボタンを押した。赤ランプが点滅しアラームが鳴った。皮下に針はささっていたが、薬液がほとんど入らなかった。	・投薬前の確認不足（カートリッジを挿入したときにカチッという音の確認、電池絶縁テープをはがした後の青ランプの点滅）操作指導を受けた後、自立してから3回目の与薬。5分前に同じ薬剤を他の患者に投与したときに、問題なくできたことで緊張感、注意力が減退していた。・出勤毎に投薬しているような、使用頻度の高い薬剤ではない。
4333	化学療法当日で、投与予定の制吐剤が2種類あり、生食250mLにデキサート6.6mg（2mL）1A+デキサート1.65mg（0.5mL）2A+ホスアプレピタント150mg1Aを混注する指示であった。9:00、看護師は、冷所薬であるホスアプレピタント1Aを確認後冷所にもどし混注確認とした。9:30トレイに準備してあったデキサートのみを混注し、冷所のホスアプレピタントは失念した。デキサートとホスアプレピタントのラベルがそれぞれ1枚ずつあったが、デキサートのラベルのみ貼付した。14:40、リーダー看護師が薬剤カートの中に、ホスアプレピタントのラベルが残っていることに気付き、冷所を確認したところ、ホスアプレピタントがあり、投与忘れに気付いた。医師に報告し、15:00に投与となった。	・冷所薬を混注確認した際は、冷所から薬剤を出して、トレイに準備することにしているが、当該看護師は冷所薬を混注まで冷所に置かないといけないと思い、確認後冷所にもどした。・混注準備した際、ラベルを揃えておらず、ラベルの貼り忘れに気付かなかった。
4402	持続皮下注射指示で「オキファスト（50mg/5mL：A）1A+生理食塩液（20mL：A）0.25A」の指示。薬剤の調剤時に、夜勤看護師が電子カルテのオーダー画面と注射ラベルと薬剤をリーダー看護師が確認して作成した後、麻薬金庫に収納していた。引継ぎ後日勤看護師が金庫から薬剤を取り出し薬剤確認を行った。シリンジの薬剤総量が10mLのところ15mLだったため希釈用生理食塩液の用量間違えが発覚した。	・薬剤更新時間が夜勤と日勤の引継ぎ時間帯であった。・調剤時も夜勤者2名で確認を行っているが、準備された薬剤の計算方法が間違っていたため、20mlの0.25Aは5mlであったが10mlを準備していたが気がつかなかった。・調剤者と投与者が異なり、投与直前溶解が実施できていなかった。・作成者が確認依頼をする際に生食を準備したシリンジをリーダー看護師へ見せて10mlと口頭で伝え、リーダーは電卓等を使用して計算しなかった。
4419	患者Xの経管栄養と内服を準備している際に、患者Xと思いながら患者Yの顔を思い浮かべ、患者Yを患者Xのことだと思い込んだ（患者Xと患者Yは同室）。病室に訪室し、患者Xの経管栄養・与薬を行おうと、思い込んでいた患者Yのベッドサイドに向かう。ベッドネーム・処方箋等の患者氏名確認、薬内容等の与薬確認行動を行わないまま、患者Xの内服薬を患者Yに投与し、経管栄養チューブを接続した。他の看護師が患者Yの経管栄養のセットを持ち訪室した際に、患者Xの経管栄養ボトルが患者Yのスタンドにかかっているのを発見し、患者誤認・誤薬が起こったことが分かった。リーダー看護師から主治医・師長へ報告。主治医は誤薬した内容を確認し、漢方薬のみであったことからモニター管理不要で経過観察とした。	・読み仮名は違うが、患者2名とも漢字3文字、うち漢字1文字の違い（○△□と○×□）であり、誤認リスクが高いとの注意喚起は認識していた（数年前にも同患者で誤認が発生しており、意識を強化するため同室での対策を講じることとされていた）。・早出勤務であり、休憩時間が近づいていた。当日のチームメンバーは入浴介助に入っており、経管栄養注入・与薬は他のチームメンバーやリーダーが手伝ってくれていたため、休憩に入る前に数人でも与薬しようと気持ちが焦っている状態で行動した。・気持ちが焦っており、本来は行うべき患者の氏名・IDの指さし声出し確認等、全ての与薬確認行動を怠ってしまった。・患者Xの経管栄養と内服薬を準備している際、頭の中では患者Yの顔を思い浮かべており、この時点で患者Xを患者Yだと思い込んでしまっていた。その後、思い込みのまま患者のベッドサイドに行った。・当該病院、病棟の勤務2カ月目であった。
4463	胃噴門部癌に対して腹腔鏡下噴門側胃切除術の術中麻酔管理を周術期認定看護師が行っていた。術者から周術期認定看護師に「インジゴカルミン1A5mlを生食で全量50mlにして入れてください」との口頭指示があった。投与経路は伝えられなかったが、他診療科では術中にインジゴカルミンを静脈投与することが多かったため、今回も静脈投与であると思い込んだ。手術室配置薬からインジゴカルミンを取ってきて、指示通りの希釈で静脈用の透明シリンジに準備した。希釈したインジゴカルミンを30ml（インジゴカルミン12mg相当）投与するよう指示があり、右前腕の静脈ルートより投与した。外回り看護師から、「マーゲンチューブから」と指摘を受け、投与経路を間違ったことに気が付いた。同時に術者からも同様の指摘があった。直ちに投与を中止し、麻酔科指導医へ報告した。その後、希釈したインジゴカルミン20mlを胃管より注入しリークテストを行っ…	・消化管外科医からの口頭指示であった。・インジゴカルミンは手術室配置薬を使用しており、ラベルがなく、指示の照合先がなかった。・普段は麻酔科医師がインジゴカルミンを調製して胃管からの投与を行っているが、周術期認定看護師はそのことを知らなかった。・周術期認定看護師はこれまでの業務でインジゴカルミンを静脈内投与で使用することが多かったため、今回も静脈内投与と思い込み、投与経路の確認をしなかった。・消化管外科医は普段通りの胃管からの投与を想定しており、医師と看護師でメンタルモデルの不一致があった。
4471	当該患者は不妊症にて現在凍結融解胚移植周期中。移植後に患者が使用する薬剤を前日に看護師が準備し、薬剤を入れる袋の中に実施する注射薬も入れて準備終了した。凍結融解胚移植当日、担当看護師が袋内に入っているはずの注射薬に気づかず、改めて準備をしダブルチェックした後に注射を実施し、薬剤を渡した後帰宅させた。後日患者が来院した際、薬剤が入っている袋の中に注射薬が入っていたと申し出があり、注射薬を持ち帰らせていたことが判明。	・薬剤の確認を患者と一緒に行う際に、薬剤を袋に入れた状態で確認を行ったため、その中に紛れていた注射薬に気づくことができなかった。・注射薬を薬剤の袋に一緒に準備する際に、見えづらい状態で準備をしたことにより、確認しづらい状態となった。
4474	看護師Aは当該患者を事象発生の前日に担当していた。医師からエルネオパNF2号輸液1000mLの投与指示があり上室と下室の開通に注意しながらミキシングを行って患者に対する投与を開始した。翌日、看護師Bが輸液を交換するために訪室したところ、当該輸液の小室が開通されていなかった。看護師Bは看護師C（リーダー）に報告。看護師Cは医師に指示を仰ぎ経過観察の方針となった。	・エルネオパNF2号輸液（1000mL袋）は用事に上下2室の隔壁と上室内にある黄褐色及び赤褐色の小室を同時に開通し十分に混合して維持液とし、成人には1日2000mLの維持液を24時間かけて中心静脈内に持続点滴注入するとされている。・当該患者には医師から1000mLを24時間で投与する指示が出されていた。・看護師Aは貼付文書に記載されている用事に関する注意事項を知っていて適切に実施したつもりであったがミキシングした後の確認が不十分であった。
4556	夜間、輸液ポンプのアラームがなり訪室。ビーフリードが予定より1時間30分早く投与終了していた。確認するとビーフリードが開通していなかった。	・看護師2名で準備し、インスリンの量についてはダブルチェックのうえ、ビーフリードに混注したが、ビーフリードの開通をしてあると思い込み、確認を怠った。・ビーフリードの形状が変わり、「開封確認」がプラスチックから紙に変更になり、開通せずとも紙を破ることで点滴台にぶら下げることが可能になった。
4560	17時27分に夕分血糖測定実施し174mg/dLであった。患者は禁食中であったが、指示コメントで禁食中も血糖スライディングスケールの速効型インスリンや固定打ちの持効型インスリンは適応することを確認した。処置オーダーに夕食前の固定打ちでランタス2単位の指示が入っていた。処置オーダーにスケール＋固定打ちの指示がはいっており、必要時の血糖スケールを確認した。必要時のスライディングスケールで該当する150～199mg/dLの欄をスマートデバイスで確認し、ヒューマログ注ミリオペン300単位/3mLと記載されていたが、3mLを3単位と誤認識してしまい、ヒューマログ3単位を準備。固定打ちのランタス2単位とともに、ダブルチェックをしてもらうため、他看護師にダブルチェックを依頼した。配薬車の上に指示が書いてある画面を開いたスマートデバイスと準備したインスリン2種類をおいて、夕分血糖が174であったことを伝…	・薬剤の6Rの確認の際に指さし確認のみで声出し確認を怠った。・通常の血糖スケールと異なる指示であると気づいたが、患者が膵臓全摘患者であり、個別性のある指示であると、自己解釈してしまった。・スケール確認時に医師やコーディネーターに確認しなかった。・ダブルチェックを自立して間もない1年目看護師と行った。・パソコンでは、血糖スライディングスケールの150～199mg/dLの欄にヒューマログ注ミリオペン300単位/3mL 0単位と記載あるが、スマートデバイスでは、300単位/3mLのみで単位数の表示がなかった。・スライディングスケールでインスリンの指示に実績をかけていなかった。
4652	患者は事故当日が初回透析であった。その日は3時間透析の指示。透析1.5時間経過時点で、担当看護師Aが主治医より透析中に1時間かけて50％ブドウ糖液200mL・リメファー3B注射液1管・ヒューマリンR15単位の輸液を半量施行する指示を受けた。 担当看護師Aが休憩に入るため、残り番の入院担当看護師Bに点滴の準備・開始を依頼、遅出の看護師Cが薬品を薬剤科へ受け取りに行った。 遅出看護師Cより薬品を受け取った看護師Bは輸液を混注し、薬札を確認しながら薬品確認をした。認証は手伝いに来た他の入院担当看護師Dがラベルと薬品を照合してミキシング前に認証作業を実施した。看護師Bはミキシングの際、薬品の中にインスリン製剤があるという認識がありながらも、ヒューマリンRを全量（1000単位）を10mLシリンジに吸い、ダブルチェックは行わずセットした輸液に混注した。 患者のもとへ行き、そのまま透析回路より200m…	・血液浄化センター内の入院患者用フロアを3名のスタッフで担当していた。・9時20分より午前の入院患者5名が順次入室予定であったが、事前の情報収集にて5名全員が発熱をしており、熱源の確認やCOVID-19検査の対象であるかの判断を当番医師に確認してからの入室であった。そのうちの3名はセンターでの透析が可能と判断され、約30分遅れで順次入室となった。1名の患者はPCR検査が必要との判断で、午後からの透析に変更され、午前透析枠が空いたので、その日に透析導入予定であった当該患者が繰り上げで入室となった。その後、もう1名の患者が約2時間遅れで入室と、当初の予定とは全く異なる入室状況となっていたため、精神的なゆとりがなかった。・ハイリスク薬に登録されている薬剤は処方箋の薬品名の頭に〈HR〉の記号をつけ、ハイリスク薬であることが認識できるようにしている。 ヒューマリンRは重点管理ハイリスク薬であり、取…
4676	MRI検査前に、イソゾール0.5g＋蒸留水/20mLのうち3mLをiv後、主治医と病棟看護師ABが、残りのイソゾールのシリンジを点滴ルートの三方活栓にに接続した状態で検査室へ患者を搬入した。検査室内で、主治医よりイソゾール2ccワンショットの指示あり、看護師Aが、投与量を誤認し15ccワンショットした。5分後、患者の意識レベル低下と自発呼吸消失、SpO2：84％へ低下あり院内緊急コール行なう。酸素10L/分バッグバルブマスク換気を開始する。5分後に、意識レベルと自発呼吸が回復しSpO2：94％まで上昇した。病棟帰室し経過観察となった。	・ハイリスク薬投与の指示受け時に投与量のチェックバックしなかった。・看護師は薬剤の作用や、投与時のリスクについて知識不足があった。・医師・看護師とも麻酔薬投与時の呼吸状態と意識レベルの確認が不足していた。
4708	発熱時の指示を入力する際、アセリオ80mg 160mL/hを点滴静注とするところ、「mg」と「mL」の単位を間違え、アセリオ80mL 160mL/hで点滴静注とした。	乳幼児のアセリオ使用に関しては小児科診療科内で当該月より２才以下は小児学会指針を反映し禁止にしていた。当該児は初診夜間帯緊急入院で、事務当直担当者が患者登録時、生年月日登録を○○年△月18日と入力するところ、2か月前の○○年□月18日で入力してしまい、電子カルテ上では2歳になっていた（正しくは2歳未満）。調剤、投与した看護師２名も、ダブルチェックを実施したが、単位の誤りに気が付かず、指示通り実施した。また、医師も看護師も当該患児を2歳以上の認識でいた（2才未満でだったら、指示自体出さないし、実施しない）。
4710	交換前の点滴をもとに物品の準備から実施した。バイアルにラベルが貼られてあったので、原液のまま注射液に吸い準備し、そのまま患者名、薬品名、用量、用法、日付、時間、コメント欄を確認し携帯端末を用いて照合後、点滴を交換した。翌日も担当の児が同じだったので、前日と同じように点滴を作成しようとした。24時間投与のための必要量が吸えなかったので、他のスタッフに相談したところ、必要量の原液を希釈（ドプラム注射液（400mg/20ml）26mg＋生理食塩液（20ml）18.7ml 速度：0.4ml/h）して点滴を準備することに気づいた。バイアルに貼られていたラベルには、「12/21 A様 生理食塩液（50ml）、（!）ヘパリンNa注（赤字で）12/21開封」と違うラベルがドプラムのバイアルに貼付してあった。・指示された量：ドプラム注射液（400mg/20ml）26mg＋生理食塩液（20ml）18.7ml…	1.看護師はドプラムの保管場所が希釈された薬剤と同じ冷蔵庫内の同じトレイ内で保管されていたため、ドプラムはすでに混注されていると思った。また、ドプラム原液を冷蔵庫で保管しその都度必要量吸引し希釈して使用することを知らなかった。そのため、看護師はバイアルから24時間分の薬剤を吸引し準備した。2.病棟に上がってくる注射薬カート以外の注射薬は全てダブルチェックが必要であることを周知されていなかった。そのため看護師はドプラムを冷蔵庫から取り出した後、ダブルチェックをせずに準備した。3.NICUに配属した直後であった。また、体調不良で出勤時間が遅くなり、十分な情報収集が行えなかった。
4731	腹腔鏡下胆嚢摘出術目的に土曜日に入院。持参薬を預かった。入院前日からシロスタゾールは休薬していたが、入院後、入院時の指示コメントには休薬の指示もなく、記載麻酔科の術前指示には「朝の薬全て内服」とあったため休薬はないと思い込んだ。入院から月曜日の手術当日までシロスタゾールの休薬がなされないままだった。手術は延期となった。	・入院前の情報を確認していない。・休薬はないと思い込んでいた。
4734	ナースコールがあり訪室する。持続点滴が空になっており、次の分をトレー毎持って行きつないだ。同じトレーに入っていた別の患者用の生食に溶解されているソル・メドロールを同一患者の抗生剤と思い込み点滴してしまった。主治医に状況報告、血糖測定の指示と経過を観察するよう指示があり測定、47mg/dLと低血糖のため指示のブドウ糖10gを服用。30分後の血糖値77mg/dL、6時間後307mg/dLであった。	・業務が繁忙であった。・薬剤認証システムの機器が近くになかった。・1患者につき1バットで薬剤が管理されていなかった。・患者・薬剤・指示内容の確認を怠った。
4749	看護師Aは日勤で患者を担当していた。医師の指示でビーフリード輸液を点滴するオーダーが出ており製剤はナースステーション内で看護師B（夜勤）が外装から取り出した状態で準備されていた。看護師Aは製剤は適切に準備されていると思い込み、「開通確認」と記載されているテープを剥がして開通状況を確認しないまま患者に投与を開始した。その後、14時過ぎに点滴の交換で患者のもとを訪室した際に上室液のみが残っていることに気が付いた。看護師Aは医師Cに状況を報告し経過観察の指示を受けた。	・看護師Aは、ビーフリード輸液は用事に上室液と下室液の間にある隔壁を用手的に開通してから投与することを知っていた。・看護師Aは、ビーフリード輸液を適切に準備して投与することは通常の勤務では出来ていた。・看護師Aは、看護師Bが外装から取り出した状態でビーフリード輸液を準備していたことで隔壁開通は終わっていると思い込んだ。・看護師Aは、14年目と実務経験も豊富だが、思い込みに基づくヒューマンエラーの発生は防げなかった。
4756	人工授精の予定をたてるために来院した当該患者に対し、不必要であるブセレリンを処方したことに気づかずそのまま会計をし、院外薬局に処方箋を持参したところ、薬剤の説明が当院にて無かったことに疑問をもった患者から電話連絡が入り発覚。薬剤未使用にて返金処理した。	入職して間もない職員であり、配置先での業務について知識が不十分であったこと。また、繁忙にて焦りもあった。
4816	喘息の既往歴がある患者に対し，プロポフォールを使用して採卵した直後，疼痛を訴え，鎮痛薬を希望された。静脈麻酔直後のため，経口摂取はできないと判断し，疼痛時指示簿指示にあるジクロフェナク坐剤を使用した。看護師はジクロフェナク坐剤使用時にアレルギーや喘息の既往有無を口頭で確認し，患者本人より「大丈夫」との返答を受けていたが，投与15分後に息苦しさが出現し，喘息発作のため持参の吸入薬を使用し発作症状は消失した。発作後に確認したところ，アレルギーや喘息の既往を聞かれた記憶がないとの返答であった。	要因は，麻酔影響下で患者へ口頭確認したこと，鎮痛剤を使用する際に「喘息」をふまえた説明・確認が行えていなかったことが考えられた。
4837	患者はノルアドレナリン（ノルアドレナリン1mg/生食50ml）を10ml/Hで持続投与中であった。シリンジポンプの完了アラームに対応した看護師Aは、終了したのは抗菌薬と思い込みシリンジを外し、退室した。10分後、担当看護師Bが患者を救急外来へ移送するため訪室したところノルアドレナリンのシリンジが無いことに気付く。血圧は129/69mmhgにて、更新分のノルアドレナリンが未準備であり、医師の指示で移送先の救急外来で8ml/hで再開となる。	・看護師Aは、完了アラームが鳴ったシリンジポンプに接続された薬剤内容を確認せず抗菌薬のシリンジと思い込みシリンジを除去した。・看護師Aは、以前患者の受け持ちをした際に患者が抗菌薬をシリンジポンプで投与していたため、シリンジポンプの薬剤は抗菌薬と思い込んだ。・看護師Aは、シリンジポンプの完了アラームに対応し、シリンジを除去したことを担当看護師と共有しなかった。・担当看護師Bは、ノルアドレナリンが救急外来移送前後に終了すると思っていたが、更新の薬剤準備をしていなかった。
4860	前月に化学療法mLSG療法1回目を入院にて施行。2回目施行のため、一か月後の本日フィルデシン投与の指示あり、化学療法確認表に（緩徐にiv）とコメント記載されている。前回の投与方法を確認するために、当日の看護師記載を確認すると（フィルデシン希望にて右上腕に皮下注射実施）と記載あり。当日の担当看護師に確認すると、フィルデシンを静脈内注射ではなく皮下注射にて投与していたことが発覚。患者はその3日後からフィルグラスチム皮下注射の連日投与も開始となっている。フィルグラスチム開始から3日後に右上腕の疼痛を訴え、右上腕に硬結もあり、皮膚科に受診しフィルグラスチム投与後の皮膚障害疑いとして皮膚科で経過観察されていたが、1か月後にフィルデシンを皮下注射したことによる皮膚障害であることが発覚した。	当該科では、皮下注射を行う抗腫瘍剤を扱うことも多く、フィルデシンが4.3mLに溶解されシリンジに入っている状態と、緩徐にという部分に注意が向き、当時、他の看護師に緩徐にとはどれぐらいの時間かければ良いのかを聞いていたとのことであり、指示書の再確認に至らず皮下注射との思い込みのまま実施したと考えられる。
4867	ショックバイタルによりICUに入室した。気管挿管の方針となり、挿管の準備（プロポフォール、ロクロニウムの用意）を看護師に依頼した。挿管準備中に急激な意識レベルの低下と血圧の低下があり、胸骨圧迫を開始し、アドレナリン投与にて循環動態が改善し、気管挿管を終えた。そのときに準備していたプロポフォールが全量投与されていること、クレンメが開放されていることに気づいた。看護師はプロポフォールを点滴棒につるしクレンメを閉じたままにしており、医師の指示を受けて投与できるようにしていたが、結果的に医師は投与を指示しなかった。いつどのような状況で投与が開始されたかどうかは不明であった。挿管準備中の急激な循環動態破綻の原因がプロポフォール急速投与であった可能性が考えられる（患者は急変の原因となった敗血症を伴う肺炎の悪化により死亡された）。	・看護師はプロポフォールの瓶に輸液ラインをつなぎ、輸液ポンプをセットせずに、クレンメを閉じた状況で患者に接続したとのことであった。・クレンメを開放になった状況はヒアリングでも不明であったが、急変対応中に誤って（意図せず）開放した可能性がもっとも考えやすい。・CVラインには、もともとソルラクトのラインが接続されており、それを外してプロポフォールのラインを接続した。
4872	氏名が類似した患者（患者X：○△○○と患者Y：○□○○）が入院中であった。患者Xの昼食後の内服薬がないことに他のスタッフが気付き、探したところ下膳された患者Yのお膳に患者Xの薬袋空袋が残っており誤薬が発覚した。昼の薬はラックビー錠のみであった。	・与薬時のルール不遵守があった。・本人はやったつもりであった。
5008	看護師Aは日勤で当該患者を受け持っていた。午前11時にべネクレクスタ錠が病棟に届いたため看護師Bと薬袋・錠剤・錠数をダブルチェックした。午前11時20分ころに看護師Aは患者の病室を訪室し、氏名・薬剤名・用法・用量・服薬開始日時・投与経路を患者と確認しべネクレクスタ100ｍｇ2錠を内服してもらった。午後0時20分ころ、看護師Aはナースステーションで他の内服薬をチャック付きケースにしまう作業をしている際に、当日分として処方されていたべネクレクスタ錠が残っていることに気が付いた。詳細に確認すると先ほど患者に内服させたのは翌日分の錠剤で予定投与量の倍量を内服させていたことが発覚。医師Cに報告し、看護師Aは医師Cと謝罪した。	・当院では、ダブルチェックを行う薬剤は特定の注射薬に限定しており、輸血、抗がん剤、ハイリスク薬、臨時薬と規定しており、患者に内服薬を投薬する際、看護師同士のダブルチェックは、原則行っていない。また、当院の特性から、抗がん剤はハイリスク薬として管理をせず、その取り扱いは「別途抗がん薬取り扱いマニュアル（レジメン規程）」としている。 内服薬では、医療用麻薬、第1種及び第2種向精神薬のみダブルチェックの対象としている。この際のダブルチェック時には、看護師2名がカルテ内の処方実施画面と薬袋・薬剤を「患者名、薬品名、投与量、投与日時、投与期限、残数」を読み上げチェックすることとしている。これ以外の抗がん剤を含む薬剤は、担当看護師と患者がダブルチェックをすることになっている。・配薬の準備段階で、電子カルテ内の患者経過表と薬袋を照合後、内服する薬袋だけを患者の元に持参し、患者経過表と薬袋は6Ｒで確認を…
5016	生後１３日目、先天性心疾患の患者。１５時３０分看護師２名で側管（イノバン１ｍｌ＋生食１９ｍｌ）（指示投与速度０．３ｍｌ／ｈ）とメイン（ソルデム３ＡＧ３０ｍｌ＋ヘパリン３０単位）（指示投与速度０．５ｍｌ／ｈ）を各シリンジポンプにセットし、部署内のマニュアルを確認しながら２０倍の流量（イノバン６．０ｍｌ／ｈ、ソルデム３ＡＧ１０ｍｌ／ｈ）に設定し、３分間プライミングした（部署内のマニュアルでは、ルート内の薬剤の濃度を安定させるために「イノバンの準備段階で、患者に接続する前に、指示投与速度の２０倍速度で３分間プライミングしルート内を充填させる。その後、患者側に接続し指示投与速度に設定し投与開始する」となっている）。プライミングが終了し、再度同じ看護師２名でプライミングしたシリンジポンプを患者の点滴スタンドへ接続し、患者側のルートに接続した。その後投与速度を変更せず、イノバン６．０ｍｌ／ｈ、ソルデ…	・プライミング後患者へ投与開始する際、６Ｒに沿った確認を実施しなかった。・シリンジポンプチェックリストに沿った確認を実施していなかった。・プライミング時にシリンジポンプの投与速度を指示の２０倍に設定する手順になっていた。
5044	肝膿瘍・急性胆管炎で入院中。2週間前に薬疹でアセトアミノフェンとメロペネムが中止になっていた。発生日の夕方に同室者からCOVID-19陽性患者が発生し患者は濃厚接触者となり4人部屋で隔離中であった。22時ごろ38.2℃発熱あり個室へ移動。夕方のPCR検査で陰性だったので解熱剤の使用を検討。看護師Aは事前指示を確認しアセリオの点滴を準備し、病室に居た看護師Bへ投与を依頼した。看護師Bがアセリオ投与終了時にアセトアミノフェン禁止の指示に気がつき血圧測定を行った。血圧80/40代に低下みられ意識は清明で、この時点では薬疹の増大や呼吸苦等は認められなかった。23:45主治医へ報告し、ソリューゲンF500mL 80mL/H指示があり開始した。1時間後の血圧79/46mmHgと低値のため再度報告行った。イノバン開始の指示有り、血管確保行い1：45よりイノバン3mL/H開始と生食水10mL/H開始した…	・2週間前に薬剤性の発疹有り、アセトアミノフェンとメロペネム禁止となっていた。・アセトアミノフェン禁止は電子カルテの付箋にて注意喚起されていたが、患者基本へ入力していなかった。・患者の薬疹は重症の方であり、アナフィラキシーショックの状態であったが、当直医へ診察依頼をせずに、院外にいる主治医へ報告し対応をしていた。
5092	受け持ち看護師より、複数の輸液ボトル・シリンジ更新を依頼された看護師が、CHDFから投与されたナファモスタットのシリンジを更新しようとして、誤ってノルアドレナリンのシリンジを更新した。	・受け持ち看護師が他患者対応中のため、補完業務を依頼された看護師2名が、輸液更新業務を行っていた。・最初の薬剤3種目を更新する際、看護師Bが電子カルテの指示画面を読み上げ、看護師Aが新しいボトル・シリンジのラベルを読み上げて更新後に看護師Bが、更新後の再確認を行った。しかし、CHDF回路のナファモスタットを更新する際、看護師Aは、更新するシリンジではなく、既存のナファモスタットのシリンジのラベルを読み上げ、看護師Bはパソコン指示のみを見て読み上げ、現物の確認や更新後の再確認を行わなかった（無効なダブルチェック）。・ナファモスタットは、1時間前に受け持ち看護師によって更新されており、新たな更新は不要であった（受け持ち看護師との連携不足により、看護師Aは更新を要すると思い込んだ）。
5153	再生不良性貧血治療のため、ロミプレート皮下注射を定期的に実施。指示量は1500μgであったが、2250μg投与してしまった事例。ロミプレート皮下注射はアンプル内に粉末が入っており、1バイアル0.72mLの蒸留水で希釈することになっている。また、希釈したものからは0.5mL以上吸い上げてはいけないことになっている。今事例では、希釈したもの全量を吸い上げたため過剰投与となった。調製前に看護師は、薬剤部へ希釈方法について問い合わせ説明を受けたが、0.5mL以上吸い上げてはいけないことは言われなかった。	・ロミプレート皮下注の調製方法が複雑であった。・メーカーの調製説明書もあるが、使用頻度が少ないため、はじめて調製する看護師が多い。・薬剤部も、間違いが起こりやすい製品であることを認識していなかった。・バイアル箱には、0.72mLで希釈を大きく表示されているが、0.5mL以上吸ってはいけないことは表示されていない。
5160	1.11：50、看護師Aが患者受け持ちの看護師Bから与薬応援の依頼を受けた。2.11：55頃、準備したワゴンを持って病室に行き、電子カルテは病室の中央に置き、4人部屋病室内で看護師Aは患者XとYの内服薬確認を電子カルテで行い、患者Xと患者Yの昼食後薬（通常11時30分から12時に与薬）を電子カルテの患者スケジュール・与薬画面を表示し、指示と与薬する薬剤を照合した。照合後、与薬実施のクリックをした。ワゴンの上には患者Xの昼食後薬、患者Yの昼食後薬と14時薬の３つの与薬ケースがあった。3.注入用白湯が不足したため、看護師Aは白湯の準備のため病室を離れた。4.12：00、看護師Aは白湯をもって病室に戻り、患者XとYに注入用シリンジで吸い上げ、患者の胃瘻チューブから注入する。5.注入後、与薬実施入力する。6.12：05、看護師Bが患者Xの内服薬があることを発見し、看護師Aに「患者Xの与薬はまだ？…	1.一つのワゴンに患者X.Yを含む同一病室4名の昼食後薬、患者Yへ14時に与薬する時間薬、薬剤溶解用の白湯が入った容器とコップを準備していた。2.準備・照合後に担当看護師がナースコール等で離れると、応援看護師が与薬を実施することがある。 照合した薬剤と白湯を持ってベッドサイドに行った。 4.患者氏名と薬包の患者名確認を行い、溶解用コップに入れ白湯で溶解する。その際、看護師によって指差し・声出し確認をしたり、しなかったりの状態である。 5.患者XとYは同室で、ベッドは対面の位置にある。患者Yは成人で体重は患者Xの約3倍以上ある。6.通常12時までに与薬は終了するが、入浴の遅れがあり受け持ち看護師Bは入浴後の身体的ケアを行い、与薬が残っていた。看護師AとBは同じチームで焦りがあった。7.与薬した看護師Aが、与薬直前に薬包に載されている患者氏名の確認を怠った。8.誤投与された薬剤は、患者Xが服…
5231	創部痛があり，CVルートから持続でフェンタニル1500μg+生食18mlを0.5ml/ｈで投与していた。アミファーゲンなど側管類を投与するために訪室し，その時点でフェンタニルの残量が少ない状態であった。アミファーゲンをPDAで確認後，アミファーゲンを投与する前に患者より鎮痛緩和目的でフェンタニルの早送り希望があり対応した。早送り終了時点でフェンタニルの残量がなくなった，事前に準備していた新しいフェンタニルをナースステーションに取りに行った。フェンタニルを交換する前にアミファーゲンをIVしようと思い投与したところ，直後に患者の意識レベルの低下があったことから，誤ってフェンタニルを全量IVしたことに気が付いた。病棟スタッフ，医師および救命救急部に応援を要請した。医師到着後にCPAになり，蘇生処置を行い，3分後に心拍再開となった。	注射ラベルの確認を怠り，誤った薬剤を投与した。麻薬は他剤と識別するため，三方活栓の使用と延長チューブを付けて準備することを部署内ルールとしていたが，今回，交換用のフェンタニルは延長ルートを接続していなかったことから，他剤と誤認する原因となった。また，シリンジのタイプはどちらも50mlのシリンジで準備されていた（フェンタニルはロック付き，アミファーゲンはスリップチップ）。感染症のため病室に注射トレーは入れず，シリンジのみ持ち込み，複数の薬剤をベッド上において作業をしたため薬剤を取り違えた。他の薬剤が終了しており，ルート閉塞予防のため，先ずはアミファーゲンを投与しようと気を取られていた。昼休憩の前に投与を終えたいと焦っていた。患者と会話をしながら操作をしており，麻薬の取り扱いに対しての注意力が低下していた。
5241	胚移植予定が決定し、処方内容を確認するためカルテより処方一覧に転記してあったものを用いて服薬説明をしたところ、胚移植スケジュール（処方一覧のもとになるもの）と処方一覧に転記された服薬開始日が違うことを後日本人からの電話にて判明した。	・処置室において、待ち時間が長いというクレームがあり、心理的に焦りがあった。・実際の投薬ではないので、用紙のダブルチェックを怠ってしまった。
5293	右上顎洞にて動注、RT施行された患者X。本来服用すべき患者Yは隣室。20時、定期薬（持参薬）のオキシコドン5mg 3CAPを看護師2人で薬袋から取り出し、使用期限、服用錠数、mgのダブルチェックを実施。その後服用してもらうために配薬BOXに入れて訪室したが、本来訪室すべき部屋の隣の部屋に訪室していた。隣の部屋の同じベッド位置の患者Xに名前を看護師から声かけし「はい」と返事があったためオキシコドン3CAPを手渡す。「これ今飲むの？朝、昼、晩で飲むの？」と質問あり。いままでと同じで今3CAP飲んで下さいと説明すると、自己で開封し経口で服用される。このとき、部屋番号の確認と患者の名前の確認（名乗ってもらう）は行わなかった。20時30分頃、本来服用するべき患者Yから20時に飲む薬はと聞かれ、誤って異なる患者Xにオキシコドンを服用させてしまったことが判明。当直医へ報告、主治医もいたため共に訪室し誤…	・オキシコドンの準備段階では、看護師2人で薬袋から麻薬を取り出し、麻薬施用票と使用期限、服用錠数、mgをダブルチェックを実施。その後、訪室し氏名をこちらから名乗ったが、本人はやや難聴ある方で、看護師の言う言葉を明瞭に聞き取れず。訪室時の部屋番号や氏名を名乗ってもらうことの確認を怠った。・今回は他チームの応援で普段あまり接していなかったため、顔と氏名が一致しなかったことも誤薬に至った原因の一つと考える。

## Sheet: data only events & factors
ID	A1Y3 Wrong or unnecessary administration	A2Y1 Wrong dose	A3Y8 Wrong timing	A4Y2 Wrong patient	A6Y10 Wrong route	A7Y4 Improper mixing	A8Y7 Incorrect strage	A9Y5 Overlooking contraindication	A10Y9 Default of medication discontinue	A12Y6 Accidental ingestion/ overdose	B1X12 Failure to confirm the 5 rights	B2X22 Non-reconfirming of inappropriate doctor's orders	B3X21 Task interruption	B4X24 Miscalculation	B5X19 Improper handling of medications	B6X15 Improper use of instruments and equipment	B7X16 Insufficient knowledge of medications	B8X17 Unfamiliarity with operations of medications	B9X20 Failure of monitoring	B10X23 Lack of explanation to patients	B11X10 Patients who do not follow instructions	B12X14 Failure to confirm the 5 rights	C1X13 Assumptions and forgetfulness	C2X18 Failure of information communication	C3X9 Failure of doctor's orders	D2X11 Failure to detect by electronic system	D3X7 Time pressure	D4X8 Sudden change in patient's schedule	E1X3 Worked in holiday	E2X4 Work time	E3X5 Night shift	E4X6 Patient age	E5X1 Year as registerd nurse	E6X2 Year as current work setting
19	0	1	0	0	0	0	0	0	0	0	1	0	0	0	0	1	1	0	0	0	0	0	1	0	0	0	1	0	0	2	1	3	1	1
37	1	0	0	0	0	0	0	0	0	0	1	0	0	0	0	0	0	1	0	0	0	0	1	0	0	0	1	1	0	1	0	3	3	3
106	1	0	0	0	0	0	0	0	0	0	1	0	0	0	0	1	0	1	0	0	0	0	1	0	0	0	0	0	0	3	1	2	1	2
128	0	1	1	0	0	0	0	0	0	0	0	1	0	0	0	0	1	1	0	0	0	1	1	0	1	0	0	0	0	1	0	3	2	3
166	0	0	0	0	0	1	0	0	0	0	0	0	1	0	1	0	0	0	0	0	0	0	0	0	0	0	0	0	0	1	0	3	1	1
187	0	0	0	0	0	0	1	0	0	0	0	0	0	0	1	0	0	0	0	0	0	0	0	1	0	0	0	0	0	2	1	3	2	3
259	1	0	0	0	0	0	0	0	0	0	0	1	0	0	0	0	1	0	0	0	0	0	0	0	0	0	0	0	0	2	1	3	2	2
302	0	0	0	0	0	0	0	1	0	0	0	0	0	0	0	0	0	0	0	0	0	0	1	0	0	1	1	0	0	2	1	3	2	3
413	0	0	0	0	0	0	0	0	1	0	0	0	0	0	0	0	0	0	0	0	0	1	0	1	0	0	0	1	1	1	0	3	3	1
443	0	0	0	1	0	0	0	0	0	0	1	0	0	0	0	0	0	0	0	0	1	0	0	0	0	0	1	0	0	2	1	3	1	1
498	0	1	0	0	0	0	0	0	0	0	1	0	0	0	0	1	0	0	0	0	0	1	1	0	0	0	1	0	0	1	0	1	3	3
634	0	0	0	0	0	0	1	0	0	0	0	0	0	0	1	0	0	0	0	0	0	1	1	0	0	0	1	0	0	1	0	3	3	3
710	0	1	0	0	0	0	0	0	0	0	0	0	0	0	0	0	1	0	0	0	0	0	0	1	0	0	0	0	1	1	0	2	2	1
760	0	0	0	1	0	0	0	0	0	0	1	0	0	0	0	0	0	0	0	0	0	0	0	0	0	0	0	0	0	1	0	2	3	3
763	0	0	0	0	0	0	0	0	0	0	0	0	0	0	0	1	0	0	0	0	0	0	0	0	0	0	0	0	0	2	1	2	1	2
769	0	0	0	0	0	1	0	0	0	0	1	0	0	0	0	1	0	0	0	0	0	0	0	0	0	0	0	0	1	1	0	1	1	3
783	0	0	0	0	0	0	0	0	0	1	0	0	1	0	0	1	0	0	0	0	1	0	0	0	0	0	0	0	0	3	1	3	1	3
854	0	0	1	0	0	0	0	0	0	0	0	0	0	0	0	0	0	0	0	0	0	1	0	0	0	0	1	0	0	3	1	3	3	1
855	0	0	0	0	0	0	0	0	0	1	0	0	0	0	0	0	0	0	1	1	1	0	0	1	0	0	0	0	0	1	0	2	1	2
904	0	1	0	0	0	0	0	0	0	0	0	1	0	1	0	0	0	0	0	0	0	0	0	0	0	0	1	0	0	3	1	3	3	3
1029	0	0	0	0	0	0	0	0	0	1	0	0	1	0	0	1	0	0	1	0	1	0	0	0	0	0	0	0	1	3	1	3	2	3
1057	0	0	0	1	0	0	0	0	0	0	1	0	0	0	0	1	1	0	0	0	0	0	0	0	0	0	1	0	1	3	1	3	1	3
1071	0	0	0	0	0	0	1	0	0	0	0	0	1	0	0	0	0	0	0	0	0	0	0	0	0	0	0	0	0	1	0	1	3	3
1100	0	0	0	0	0	0	0	1	0	0	1	0	0	0	0	0	0	0	0	0	0	0	0	0	0	0	1	0	0	3	1	2	1	2
1126	0	1	0	0	0	0	0	0	0	0	1	0	0	0	0	0	0	0	0	0	0	0	0	0	0	0	1	1	0	3	1	3	1	3
1268	1	0	0	0	0	0	0	0	0	0	1	0	0	0	0	0	0	1	0	0	0	0	1	0	0	0	0	1	0	1	0	2	3	1
1270	0	0	0	0	0	0	0	1	0	0	1	0	0	0	0	0	0	0	0	0	0	0	0	1	1	1	1	0	1	3	1	3	1	2
1316	0	1	0	0	0	0	0	0	0	0	0	0	0	0	0	0	0	0	0	0	0	1	0	1	0	0	0	0	0	2	1	2	3	1
1453	0	0	0	0	0	0	0	1	0	0	0	1	0	0	0	0	0	0	0	0	0	0	0	1	0	1	0	0	1	3	1	3	3	3
1500	0	1	0	0	0	0	0	0	0	0	0	0	0	1	0	0	0	0	0	0	0	1	1	0	0	0	0	0	1	1	0	3	2	3
1605	0	0	0	0	0	0	0	0	0	1	0	0	0	0	0	0	0	0	1	0	1	0	0	0	0	0	0	0	0	1	0	2	1	2
1653	0	0	0	0	0	0	0	0	0	1	0	0	0	0	0	0	0	0	1	0	1	0	0	0	0	0	0	0	0	2	1	2	1	3
1671	0	1	0	0	0	0	0	0	0	0	0	0	0	0	0	0	0	0	1	0	1	0	0	0	0	0	1	0	0	2	1	3	3	2
1722	0	0	0	0	0	0	0	0	0	1	0	0	0	0	0	0	0	0	1	0	1	0	0	0	0	0	0	0	0	1	0	3	1	1
1755	0	0	0	1	0	0	0	0	0	0	1	0	0	0	0	0	0	1	0	0	0	1	1	0	0	0	1	0	0	1	0	2	2	2
1761	0	0	0	1	0	0	0	0	0	0	1	0	0	0	0	0	0	0	0	0	0	0	0	1	0	0	0	0	0	2	1	3	3	2
1877	0	0	0	0	0	0	0	1	0	0	1	0	0	0	0	1	0	0	0	0	0	0	0	0	1	0	0	0	0	1	0	2	1	3
1906	0	0	0	0	0	1	0	0	0	0	0	0	0	0	1	0	0	0	0	0	0	1	0	0	0	0	0	0	0	3	1	2	2	2
1928	0	1	0	0	0	0	0	0	0	0	0	1	0	0	0	0	0	0	0	0	0	0	0	1	0	0	0	0	0	1	0	2	3	2
2009	0	0	0	0	0	1	0	0	0	0	0	0	0	0	1	0	0	0	0	0	0	1	1	0	0	0	1	0	1	3	1	3	1	2
2163	0	0	0	0	0	1	0	0	0	0	0	0	1	0	1	0	0	0	0	0	0	1	0	0	0	0	1	0	0	2	1	3	2	1
2164	0	1	0	0	0	0	0	0	0	0	0	0	0	0	1	1	1	1	0	0	0	0	0	0	0	0	0	0	0	3	1	3	2	1
2225	0	0	0	0	0	1	0	0	0	0	0	0	1	0	1	0	0	0	0	0	0	1	1	0	0	0	0	0	1	2	1	2	3	1
2284	0	0	0	0	0	1	0	0	0	0	0	0	1	0	1	0	0	0	0	0	0	1	1	0	0	0	0	0	0	2	1	3	1	3
2305	0	0	0	0	0	0	0	1	0	0	1	0	0	0	0	1	0	0	0	0	0	1	1	0	0	0	0	0	0	3	1	2	1	2
2514	0	1	0	0	0	0	0	0	0	0	1	0	0	0	0	0	0	0	0	0	0	1	1	0	0	0	0	0	1	1	0	2	2	3
2566	0	1	0	0	0	0	0	0	0	0	0	0	0	0	0	1	0	0	1	0	0	1	1	0	0	0	1	0	1	3	1	3	3	3
2583	0	0	0	1	0	0	0	0	0	0	1	0	0	0	0	0	0	0	0	0	1	0	1	0	0	0	0	0	1	1	0	3	1	2
2588	0	1	0	0	0	0	0	0	0	0	0	0	0	0	0	0	0	0	0	0	0	1	1	1	0	0	0	1	0	2	1	2	2	3
2618	0	1	0	0	0	0	0	0	0	0	0	1	0	0	0	0	0	0	0	0	0	1	1	0	1	0	0	1	0	3	1	3	3	3
2655	0	1	0	0	0	0	0	0	0	0	1	0	0	0	0	0	0	0	0	0	0	0	1	0	0	0	0	0	1	1	0	3	1	1
2664	0	0	0	1	0	0	0	0	0	0	1	0	0	0	0	1	0	0	0	0	0	1	0	0	0	0	0	0	1	2	1	2	1	2
2720	0	0	0	1	0	0	0	0	0	0	1	0	1	0	0	1	0	0	0	0	0	0	1	0	0	0	0	0	0	2	1	2	3	3
2726	1	0	0	0	0	0	0	0	0	0	0	0	0	0	0	0	1	0	0	0	0	0	0	0	0	0	0	0	0	1	0	1	1	3
2761	0	0	0	0	0	0	0	1	0	0	1	0	0	0	0	0	0	0	0	0	0	0	0	0	1	1	0	0	1	2	1	2	2	2
2806	0	1	0	0	0	0	0	0	0	0	0	0	0	0	0	0	0	0	0	0	0	0	1	1	0	0	1	0	1	2	1	3	1	2
2849	0	0	0	1	0	0	0	0	0	0	1	0	1	0	0	0	0	0	0	0	0	0	1	0	0	0	0	0	0	3	1	3	3	3
2873	0	0	0	1	0	0	0	0	0	0	1	0	0	0	0	1	0	1	0	0	0	0	0	0	0	0	0	0	0	1	0	3	1	1
2886	0	0	0	1	0	0	0	0	0	0	1	0	0	0	0	1	0	0	0	0	0	0	0	0	0	0	0	0	0	2	1	3	2	3
2910	0	1	0	0	0	0	0	0	0	0	0	0	0	0	0	0	0	0	0	0	0	1	1	0	0	0	1	0	0	2	1	3	1	1
2926	1	0	0	0	0	0	0	0	0	0	0	0	0	0	0	0	1	0	0	0	0	1	1	0	0	0	1	0	0	3	1	3	3	1
2927	0	1	0	0	0	0	0	0	0	0	0	0	0	0	0	0	1	0	0	0	0	1	0	0	1	0	1	0	0	3	1	3	2	3
3036	0	1	0	0	0	0	0	0	0	0	0	1	0	0	0	0	1	1	0	0	0	1	1	0	0	0	0	0	0	1	0	3	1	1
3071	0	0	0	1	0	0	0	0	0	0	1	0	0	0	0	1	1	0	0	0	0	0	0	0	0	0	0	0	0	2	1	1	3	3
3104	0	0	0	1	0	0	0	0	0	0	0	0	0	0	0	1	0	0	0	0	0	1	0	1	0	0	0	0	1	3	1	3	1	2
3140	0	1	0	0	0	0	0	0	0	0	1	0	0	0	0	1	1	1	0	0	0	0	0	1	0	0	1	0	1	2	1	1	2	2
3177	1	0	0	0	0	0	0	0	0	0	1	0	0	0	0	1	1	0	0	0	0	0	1	0	0	0	0	0	0	1	0	1	3	2
3187	0	0	0	0	0	0	0	1	0	0	1	0	0	0	0	0	0	0	0	0	0	0	0	0	0	0	0	0	0	3	1	3	1	3
3206	0	0	0	1	0	0	0	0	0	0	1	0	0	0	0	0	0	0	0	0	1	0	0	0	0	0	0	0	0	2	1	2	3	1
3213	0	1	0	0	0	0	0	0	0	0	1	0	0	0	0	1	0	0	0	0	0	0	1	1	0	0	1	0	0	2	1	2	3	2
3289	0	0	0	0	0	0	1	0	0	0	1	0	0	0	0	0	0	1	0	0	0	0	0	0	0	0	0	0	0	1	0	2	3	3
3303	0	1	0	0	0	0	0	0	0	0	0	0	0	0	0	1	1	1	0	0	0	0	0	0	0	0	1	0	0	1	0	2	1	2
3450	0	1	0	0	0	0	0	0	0	0	0	1	0	0	0	0	0	0	1	0	0	0	1	0	0	0	1	0	0	3	1	3	3	3
3597	1	0	0	0	0	0	0	0	0	0	1	0	0	0	0	0	0	0	0	0	0	1	1	0	0	0	0	0	0	1	0	3	3	2
3645	0	1	0	0	0	0	0	0	0	0	0	0	0	0	0	0	1	1	0	0	0	0	0	0	0	0	0	0	1	3	1	3	2	1
3707	0	0	0	0	0	0	1	0	0	1	0	0	0	0	0	0	0	0	1	0	0	0	0	0	0	0	0	0	0	3	1	3	1	2
3718	0	1	0	0	0	0	0	0	0	0	0	1	0	0	0	0	1	0	0	0	0	1	1	0	1	0	0	0	1	3	1	2	3	1
3766	0	0	0	1	0	0	0	0	0	0	1	0	0	0	0	0	0	1	0	0	0	0	1	1	0	0	0	0	1	3	1	3	1	2
3830	1	0	0	0	0	0	0	0	0	0	1	0	0	0	0	0	0	1	0	0	0	0	0	0	0	0	0	0	0	2	1	2	3	3
3851	0	0	0	0	0	1	0	0	0	0	0	0	0	0	1	0	1	0	0	0	0	0	0	0	0	0	1	0	0	3	1	3	3	3
3915	0	0	0	1	0	0	0	0	0	0	1	0	0	0	0	1	0	0	0	0	0	0	0	0	0	0	1	0	0	3	1	3	3	2
3997	0	0	0	0	0	0	0	0	1	0	0	0	0	0	0	0	0	0	1	1	1	0	0	0	0	0	0	1	0	2	1	3	1	2
4072	0	0	0	0	0	0	0	0	1	0	0	0	0	0	0	0	0	0	1	1	0	0	0	1	0	0	0	1	0	1	0	2	2	1
4089	0	1	0	0	0	0	0	0	0	0	1	0	0	0	0	0	1	1	0	0	0	0	0	0	0	0	1	0	0	3	1	3	1	1
4139	0	1	0	0	0	0	0	0	0	0	1	0	0	0	0	0	0	0	0	0	0	0	0	0	0	0	0	1	0	1	0	3	3	3
4177	1	0	0	0	0	0	0	0	0	0	0	0	0	0	0	1	0	1	0	0	0	1	0	0	0	0	1	0	0	1	0	1	3	1
4189	0	0	0	1	0	0	0	0	0	0	1	0	0	0	0	1	0	0	0	0	0	0	0	1	0	0	0	0	0	1	0	3	2	3
4203	0	1	0	0	0	0	0	0	0	0	0	0	1	0	0	1	1	1	1	0	0	0	0	0	0	1	1	0	0	1	0	3	3	3
4230	0	1	0	0	0	0	0	0	0	0	1	0	0	0	0	0	1	0	0	0	0	1	1	0	1	0	0	0	0	2	1	3	2	3
4309	0	1	0	0	0	0	0	0	0	0	1	0	0	0	0	1	0	1	0	0	0	0	0	0	0	0	0	0	0	1	0	3	2	2
4333	0	0	0	0	0	1	0	0	0	0	1	0	0	0	0	1	0	0	0	0	0	0	1	0	0	0	0	0	0	1	0	3	1	2
4402	0	1	0	0	0	1	0	0	0	0	0	0	0	1	0	0	0	0	0	0	0	1	1	0	0	0	0	0	0	3	1	3	3	3
4419	0	0	0	1	0	0	0	0	0	0	1	0	0	0	0	0	0	0	0	0	0	0	1	0	0	0	1	0	0	1	0	3	3	1
4463	0	0	0	0	1	0	0	0	0	0	0	1	0	0	0	0	0	1	0	0	0	0	0	0	1	0	0	0	0	1	0	3	3	3
4471	0	0	0	0	0	0	1	0	0	0	1	0	0	0	0	0	0	0	0	0	0	0	0	0	0	0	1	0	0	1	0	2	3	1
4474	0	0	0	0	0	1	0	0	0	0	0	0	0	0	1	0	0	0	0	0	0	1	0	0	0	0	0	0	0	1	0	2	3	2
4556	0	0	0	0	0	1	0	0	0	0	0	0	0	0	1	0	0	0	0	0	0	1	1	0	0	0	0	0	0	3	1	2	1	2
4560	0	1	0	0	0	0	0	0	0	0	0	0	0	0	0	0	1	0	0	0	0	1	1	0	0	0	0	0	0	2	1	3	1	2
4652	0	1	0	0	0	1	0	0	0	0	1	0	0	0	0	1	0	0	0	0	0	0	0	0	0	0	1	0	0	1	0	3	2	2
4676	0	1	0	0	0	0	0	0	0	0	1	0	0	0	0	0	1	0	1	0	0	1	1	0	0	0	1	0	0	2	1	3	3	1
4708	0	1	0	0	0	0	0	1	0	0	0	0	0	0	0	0	1	0	0	0	0	1	1	0	0	1	1	0	0	3	1	1	2	1
4710	0	1	0	0	0	1	0	0	0	0	1	0	0	0	0	1	1	1	0	0	0	0	0	1	0	0	0	0	0	1	0	1	1	1
4731	0	0	0	0	0	0	0	0	1	0	0	0	0	0	0	0	0	0	0	0	0	0	1	0	1	0	0	1	1	1	0	3	3	3
4734	0	0	0	1	0	0	0	0	0	0	1	0	0	0	0	1	0	0	0	0	0	0	0	0	0	0	0	0	0	1	0	3	3	3
4749	0	0	0	0	0	1	0	0	0	0	0	0	0	0	1	0	0	0	0	0	0	1	0	1	0	0	0	0	0	1	0	3	3	1
4756	1	0	0	0	0	0	0	0	0	0	1	0	0	0	0	0	0	1	0	0	0	0	0	0	0	0	0	0	0	1	0	2	3	1
4816	0	0	0	0	0	0	0	1	0	0	1	0	0	0	0	0	0	0	0	1	1	0	0	0	0	1	1	0	0	1	0	2	3	1
4837	0	1	0	0	0	0	0	0	0	0	1	0	0	0	0	1	0	0	0	0	0	0	1	1	0	0	0	0	0	1	0	3	3	3
4860	0	0	0	0	1	0	0	0	0	0	0	0	0	0	0	0	1	0	0	0	0	1	1	0	0	0	0	0	0	1	0	3	1	3
4867	0	1	0	0	0	0	0	0	0	0	1	0	0	0	0	0	1	0	0	0	0	1	1	0	0	0	1	0	0	3	1	3	3	3
4872	0	0	0	1	0	0	0	0	0	0	1	0	0	0	0	0	0	0	0	0	0	0	0	0	0	0	1	0	0	1	0	3	1	3
5008	0	1	1	0	0	0	0	0	0	0	0	0	0	0	0	0	0	1	0	0	0	1	1	1	0	0	0	0	0	1	0	3	2	1
5016	0	1	0	0	0	0	0	0	0	0	1	0	0	0	0	1	0	0	0	0	0	0	0	0	0	0	0	0	0	1	0	1	2	1
5044	0	0	0	0	0	0	0	1	0	0	1	0	0	0	0	0	0	0	0	0	0	0	0	1	0	0	1	0	0	3	1	3	3	2
5092	1	0	0	0	0	0	0	0	0	0	0	0	0	0	0	0	0	0	0	0	0	1	1	1	0	0	1	0	0	2	1	3	2	3
5153	0	1	0	0	0	0	0	0	0	0	0	0	0	1	0	1	1	1	0	0	0	1	0	0	0	0	0	0	0	1	0	3	3	2
5160	0	0	0	1	0	0	0	0	0	0	1	0	1	0	0	1	0	0	0	0	0	0	0	0	0	0	1	0	0	1	0	1	2	3
5231	1	1	0	0	0	0	0	0	0	0	1	0	0	0	0	1	0	0	0	0	0	0	0	0	0	0	0	0	1	1	0	2	3	3
5241	0	0	1	0	0	0	0	0	0	0	1	0	0	0	0	0	0	0	0	0	0	0	0	0	0	0	1	0	0	2	1	2	3	3
5293	0	0	0	1	0	0	0	0	0	0	1	0	0	0	0	0	0	0	0	0	1	0	1	0	0	0	0	0	0	2	1	3	3	2
