# Supplementary material for: Events related to medication errors and related factors involving nurses’ behavior to reduce medication errors in Japan: a Bayesian network modeling-based factor analysis and scenario analysis
Source: J Educ Eval Health Prof. 2024 Jun 11;21:12. doi: 10.3352/jeehp.2024.21.12 (PMC11223988; doi:10.3352/jeehp.2024.21.12)
Supplement: Supplementary file 2 [file jeehp-21-12-dataset2.csv]

A1Y3	B10X23	B12X14	B1X12	B2X22	B4X24	B6X15	B7X16	B8X17	C1X13	C2X18	C3X9	D2X11	D3X7	D4X8	E1X3	E2X4	E3X5	E4X6	E5X1	E6X2
A2Y1	B10X23	B11X10	B12X14	B1X12	B2X22	B3X21	B4X24	B5X19	B6X15	B7X16	B8X17	B9X20	C1X13	C2X18	C3X9	D2X11	D3X7	D4X8	E1X3	E2X4	E3X5	E4X6	E5X1	E6X2
A3Y8	B10X23	B11X10	B12X14	B1X12	B2X22	B3X21	B4X24	B5X19	B6X15	B7X16	B8X17	B9X20	C1X13	C2X18	C3X9	D2X11	D3X7	D4X8	E1X3	E2X4	E3X5	E4X6	E5X1	E6X2
A4Y2	B10X23	B11X10	B12X14	B1X12	B2X22	B3X21	B4X24	B5X19	B6X15	B7X16	B8X17	B9X20	C1X13	C2X18	C3X9	D2X11	D3X7	D4X8	E1X3	E2X4	E3X5	E4X6	E5X1	E6X2
A6Y10	B10X23	B12X14	B1X12	B2X22	B3X21	B4X24	B5X19	B6X15	B7X16	B8X17	B9X20	C1X13	C2X18	C3X9	D2X11	D3X7	D4X8	E1X3	E2X4	E3X5	E5X1	E6X2
A7Y4	B10X23	B11X10	B12X14	B1X12	B2X22	B3X21	B4X24	B5X19	B7X16	B8X17	B9X20	C1X13	C2X18	C3X9	D2X11	D3X7	D4X8	E1X3	E2X4	E3X5	E4X6	E5X1	E6X2
A8Y7	B10X23	B11X10	B12X14	B1X12	B2X22	B3X21	B4X24	B5X19	B8X17	B9X20	C1X13	C2X18	C3X9	D2X11	D3X7	D4X8	E1X3	E2X4	E3X5	E4X6	E5X1	E6X2
A9Y5	B10X23	B11X10	B12X14	B1X12	B2X22	B3X21	B4X24	B5X19	B6X15	B7X16	B8X17	B9X20	C1X13	C2X18	C3X9	D2X11	D3X7	D4X8	E1X3	E2X4	E3X5	E4X6	E5X1	E6X2
A10Y9	B10X23	B11X10	B12X14	B2X22	B3X21	B4X24	B5X19	B6X15	B7X16	B8X17	B9X20	C1X13	C2X18	C3X9	D2X11	D3X7	D4X8	E1X3	E2X4	E3X5	E4X6	E5X1	E6X2
A12Y6	B10X23	B11X10	B12X14	B1X12	B2X22	B3X21	B4X24	B5X19	B6X15	B7X16	B8X17	B9X20	C1X13	C2X18	C3X9	D2X11	D3X7	D4X8	E1X3	E2X4	E3X5	E4X6	E5X1	E6X2
B1X12	B6X15	B8X17	C1X13	C2X18	D2X11	D3X7	D4X8	E1X3	E2X4	E3X5	E4X6	E5X1	E6X2
B2X22	B3X21	C1X13	C2X18	C3X9	D3X7	D4X8	E1X3	E2X4	E3X5	E4X6	E5X1	E6X2
B3X21	B6X15	C1X13	C2X18	D3X7	D4X8	E1X3	E2X4	E3X5	E4X6	E5X1	E6X2
B4X24	B3X21	B6X15	B7X16	B8X17	C1X13	C2X18	C3X9	D3X7	D4X8	E1X3	E2X4	E3X5	E5X1	E6X2
B5X19	B3X21	C1X13	C2X18	D3X7	D4X8	E1X3	E2X4	E3X5	E4X6	E5X1	E6X2
B6X15	B3X21	C2X18	D3X7	E1X3	E2X4	E3X5	E5X1	E6X2
B7X16	B3X21	B6X15	D3X7	D4X8	E1X3	E2X4	E3X5	E4X6	E5X1	E6X2
B8X17	B3X21	B6X15	C1X13	D3X7	D4X8	E1X3	E2X4	E3X5	E4X6	E5X1	E6X2
B9X20	B3X21	B6X15	C1X13	C2X18	D3X7	D4X8	E1X3	E2X4	E3X5	E4X6	E5X1	E6X2
B10X23	B3X21	B6X15	C2X18	D3X7	D4X8	E1X3	E2X4	E3X5	E4X6	E5X1	E6X2
B11X10	C2X18	D3X7	D4X8	E1X3	E3X5	E4X6	E6X2
B12X14	B2X22	B3X21	B4X24	B5X19	B6X15	B7X16	B8X17	C2X18	D2X11	D3X7	D4X8	E1X3	E2X4	E3X5	E4X6	E5X1	E6X2
C1X13	B3X21	C2X18	D3X7	D4X8	E1X3	E2X4	E3X5	E4X6	E5X1	E6X2
C2X18	D3X7	D4X8	E1X3	E2X4	E3X5	E4X6	E5X1	E6X2
C3X9	D3X7	D4X8	E1X3	E2X4	E3X5
D2X11	E1X3	E2X4	E3X5	E4X6	E5X1	E6X2
D3X7	E1X3	E2X4	E3X5
D4X8	E1X3	E2X4	E3X5
E1X3
E2X4
E3X5
E4X6
E5X1
E6X2
