# Supplementary material for: Events related to medication errors and related factors involving nurses’ behavior to reduce medication errors in Japan: a Bayesian network modeling-based factor analysis and scenario analysis
Source: J Educ Eval Health Prof. 2024 Jun 11;21:12. doi: 10.3352/jeehp.2024.21.12 (PMC11223988; doi:10.3352/jeehp.2024.21.12)
Supplement: Supplementary file 3 [file jeehp-21-12-dataset3.csv]

name	state	value	evidence?
A1Y3	0	0.841229042	FALSE
A1Y3	1	0.158770958	FALSE
A2Y1	0	0.651167371	FALSE
A2Y1	1	0.348832629	FALSE
A3Y8	0	0.934398538	FALSE
A3Y8	1	0.065601462	FALSE
A4Y2	0	0.784731186	FALSE
A4Y2	1	0.215268814	FALSE
A6Y10	0	0.967508238	FALSE
A6Y10	1	0.032491762	FALSE
A7Y4	0	0.852219894	FALSE
A7Y4	1	0.147780106	FALSE
A8Y7	0	0.934798566	FALSE
A8Y7	1	0.065201434	FALSE
A9Y5	0	0.894383032	FALSE
A9Y5	1	0.105616968	FALSE
A10Y9	0	0.951863839	FALSE
A10Y9	1	0.048136161	FALSE
A12Y6	0	0.932251092	FALSE
A12Y6	1	0.067748908	FALSE
B1X12	0	0.491300839	FALSE
B1X12	1	0.508699161	FALSE
B2X22	0	0.902641691	FALSE
B2X22	1	0.097358309	FALSE
B3X21	0	0.887817036	FALSE
B3X21	1	0.112182964	FALSE
B4X24	0	0.958677686	FALSE
B4X24	1	0.041322314	FALSE
B5X19	0	0.863930991	FALSE
B5X19	1	0.136069009	FALSE
B6X15	0	0.702479339	FALSE
B6X15	1	0.297520661	FALSE
B7X16	0	0.745135227	FALSE
B7X16	1	0.254864773	FALSE
B8X17	0	0.79289302	FALSE
B8X17	1	0.20710698	FALSE
B9X20	0	0.884297521	FALSE
B9X20	1	0.115702479	FALSE
B10X23	0	0.92773575	FALSE
B10X23	1	0.07226425	FALSE
B11X10	0	0.884297521	FALSE
B11X10	1	0.115702479	FALSE
B12X14	0	0.652203383	FALSE
B12X14	1	0.347796617	FALSE
C1X13	0	0.603305785	FALSE
C1X13	1	0.396694215	FALSE
C2X18	0	0.797612416	FALSE
C2X18	1	0.202387584	FALSE
C3X9	0	0.903012171	FALSE
C3X9	1	0.096987829	FALSE
D2X11	0	0.933884298	FALSE
D2X11	1	0.066115702	FALSE
D3X7	0	0.637901413	FALSE
D3X7	1	0.362098587	FALSE
D4X8	0	0.909090909	FALSE
D4X8	1	0.090909091	FALSE
E1X3	0	0.79338843	FALSE
E1X3	1	0.20661157	FALSE
E2X4	1	0.450819672	FALSE
E2X4	2	0.262295082	FALSE
E2X4	3	0.286885246	FALSE
E3X5	0	0.454545455	FALSE
E3X5	1	0.545454545	FALSE
E4X6	1	0.106557377	FALSE
E4X6	2	0.286885246	FALSE
E4X6	3	0.606557377	FALSE
E5X1	1	0.327868852	FALSE
E5X1	2	0.237704918	FALSE
E5X1	3	0.43442623	FALSE
E6X2	1	0.278688525	FALSE
E6X2	2	0.303278689	FALSE
E6X2	3	0.418032787	FALSE
